# Supplementary material for: Difference in the distribution pattern of substrate enzymes in the metabolic network of Escherichia coli, according to chaperonin requirement
Source: BMC Syst Biol. 2011 Jun 24;5:98. doi: 10.1186/1752-0509-5-98 (PMC3146850; doi:10.1186/1752-0509-5-98)
Supplement: Additional file 1 — Description for each enzyme node and metabolic network data. This Excel file contains 2 sheets. One sheet includes the gene identifiers (b-numbers), the chaperonin substrate class, and the network measures, for each enzyme node. The other sheet includes the edge list (i.e., the binary relationship between source nodes and target nodes) for the metabolic network of Escherichia coli. [file 1752-0509-5-98-S1.XLS]

## Sheet: Description for each node
Node ID	Gene ID	Substrate class		Description	Node degree	Clustering Coefficient	Closenness centrality	Betweenness centrality	Distance from the center
	(b-number)	Kerner	Fujiwara		(Degree centrality)
0	b0002+b3940	-	-	bifunctional aspartokinase / homoserine dehydrogenase [EC:2.7.2.4 1.1.1.3]	4	0.333333	0.176133	0.00954347	4
1	b0003	-	-	homoserine kinase [EC:2.7.1.39]	3	0.333333	0.171031	0.00247835	4
2	b0268+b2478+b4298	III	IV, IV	dihydrodipicolinate synthase [EC:4.2.1.52]	3	0.333333	0.166215	0.0183378	5
3	b2319+b3433	III	IV	aspartate-semialdehyde dehydrogenase [EC:1.2.1.11]	3	0.333333	0.195541	0.0362771	4
4	b4013	-	-	homoserine O-succinyltransferase [EC:2.3.1.46]	3	0.333333	0.19948	0.02663	3
5	b0002+b3940+b4024	-	-	bifunctional aspartokinase / homoserine dehydrogenase [EC:2.7.2.4 1.1.1.3]	12	0.787879	0.240596	0.0542904	3
6	b0674	-	-	asparagine synthase (glutamine-hydrolysing) [EC:6.3.5.4]	25	0.46	0.247881	0.0592034	3
7	b0928	-	-	aspartate aminotransferase [EC:2.6.1.1]	45	0.227273	0.291964	0.957441	2
8	b1493+b3517	II	II'	glutamate decarboxylase [EC:4.1.1.15]	30	0.397701	0.250306	0.140159	3
9	b1767+b2957	-	-	L-asparaginase [EC:3.5.1.1]	11	0.945455	0.240031	0.000761271	3
10	b1866	-	-	aspartyl-tRNA synthetase [EC:6.1.1.12]	9	1	0.23284	0	3
11	b2574	-	-	L-aspartate oxidase [EC:1.4.3.16]	19	0.467836	0.258092	0.0936461	2
12	b3172	-	-	argininosuccinate synthase [EC:6.3.4.5]	14	0.604396	0.241257	0.0772877	3
13	b3744	-	-	aspartate--ammonia ligase [EC:6.3.1.1]	12	0.80303	0.240125	0.00737944	3
14	b4139	-	-	aspartate ammonia-lyase [EC:4.3.1.1]	16	0.533333	0.243844	0.0538444	3
15	b4177	I	I	adenylosuccinate synthase [EC:6.3.4.4]	17	0.441176	0.252571	0.189179	2
16	b4244+b4245	-	-	aspartate carbamoyltransferase regulatory subunit	13	0.525641	0.236518	0.0529895	3
17	b0004	-	-	threonine synthase [EC:4.2.3.1]	7	0.333333	0.197428	0.023476	3
18	b0052	-	-	4-hydroxythreonine-4-phosphate dehydrogenase [EC:1.1.1.262]	2	1	0.172182	0	4
19	b0870	III	IV	threonine aldolase [EC:4.1.2.5]	11	0.509091	0.214685	0.0266959	3
20	b0907	II	IV	phosphoserine aminotransferase [EC:2.6.1.52]	5	0.1	0.194735	0.0170711	3
21	b1719	II	II'	threonyl-tRNA synthetase [EC:6.1.1.3]	4	1	0.196417	0	3
22	b3117+b3772	-	-	threonine dehydratase [EC:4.3.1.19]	8	0.428571	0.22919	0.0509535	2
23	b3616	-	-	threonine 3-dehydrogenase [EC:1.1.1.103]	5	0.7	0.19648	0.000387422	3
24	b0008+b2464	-	-	transaldolase [EC:2.2.1.2]	20	0.426316	0.258962	0.304228	2
25	b0222	-	-	phosphoheptose isomerase [EC:5.-.-.-]	3	0.333333	0.21364	0.0544279	3
26	b0394	-	-	fructokinase [EC:2.7.1.4]	13	0.474359	0.220943	0.21882	3
27	b0420	-	-	1-deoxy-D-xylulose-5-phosphate synthase [EC:2.2.1.7]	34	0.493761	0.285847	0.513403	1
28	b0754+b1704+b2601	-	-	3-deoxy-7-phosphoheptulonate synthase [EC:2.5.1.54]	11	0.381818	0.254139	0.139412	1
29	b1613	-	-	mannose-6-phosphate isomerase [EC:5.3.1.8]	10	0.644444	0.218817	0.0878208	3
30	b1723+b3916	-	-	6-phosphofructokinase [EC:2.7.1.11]	10	0.733333	0.220546	0.00252722	3
31	b1779	I	I	glyceraldehyde 3-phosphate dehydrogenase [EC:1.2.1.12]	11	0.818182	0.251227	0.0245077	2
32	b1850	-	-	2-dehydro-3-deoxyphosphogluconate aldolase / 4-hydroxy-2-oxoglutarate aldolase [EC:4.1.2.14 4.1.3.16]	40	0.383333	0.30321	1	1
33	b2096+b3137	III	IV	tagatose 1,6-diphosphate aldolase [EC:4.1.2.40]	17	0.566176	0.255514	0.119542	2
34	b2097+b2925	III, II	IV, II'	fructose-bisphosphate aldolase [EC:4.1.2.13]	22	0.38961	0.26028	0.183182	2
35	b2465+b2935	-	-	transketolase [EC:2.2.1.1]	31	0.217204	0.270723	0.982323	2
36	b2705	-	-	sorbitol-6-phosphate 2-dehydrogenase [EC:1.1.1.140]	9	0.777778	0.218505	0.01939	3
37	b2925	II	II'	fructose-bisphosphate aldolase [EC:4.1.2.13]	17	0.573529	0.255089	0.0372044	2
38	b2927	-	-	D-erythrose 4-phosphate dehydrogenase [EC:1.2.1.72]	5	0.6	0.222625	0.0234922	2
39	b3600	-	-	mannitol-1-phosphate 5-dehydrogenase [EC:1.1.1.17]	9	0.777778	0.21804	0.018202	3
40	b3919	-	-	triosephosphate isomerase (TIM) [EC:5.3.1.1]	16	0.641667	0.254983	0.0291261	2
41	b3925+b4232	-	-	fructose-1,6-bisphosphatase [EC:3.1.3.11]	10	0.733333	0.220546	0.00252722	3
42	b4025	-	-	glucose-6-phosphate isomerase [EC:5.3.1.9]	14	0.406593	0.221661	0.356974	3
43	b4381	I	I	deoxyribose-phosphate aldolase [EC:4.1.2.4]	12	0.727273	0.251639	0.0118607	2
44	b4477	-	-	2-dehydro-3-deoxyphosphogalactonate aldolase [EC:4.1.2.21]	11	0.818182	0.250817	0.0363447	2
45	b0025	-	-	riboflavin kinase / FMN adenylyltransferase [EC:2.7.1.26 2.7.7.2]	3	0.333333	0.119432	0.018202	7
46	b0937	-	-	FMN reductase [EC:1.5.1.29]	1	0	0.106708	0	8
47	b0980+b4055	-	-	4-phytase / acid phosphatase [EC:3.1.3.26 3.1.3.2]	2	1	0.119409	0	7
48	b1662	-	-	riboflavin synthase alpha chain [EC:2.5.1.9]	3	0.333333	0.135511	0.0544279	6
49	b0026	-	-	isoleucyl-tRNA synthetase [EC:6.1.1.5]	1	0	0.162176	0	4
50	b3770	-	-	branched-chain amino acid aminotransferase [EC:2.6.1.42]	7	0.333333	0.193508	0.0454309	3
51	b0029	-	-	4-hydroxy-3-methylbut-2-enyl diphosphate reductase [EC:1.17.1.2]	4	0.5	0.122408	0.00750656	6
52	b0421	-	-	farnesyl diphosphate synthase [EC:2.5.1.1 2.5.1.10]	5	0.4	0.135751	0.0517063	5
53	b2515	-	-	(E)-4-hydroxy-3-methylbut-2-enyl-diphosphate synthase [EC:1.17.7.1]	2	0	0.12813	0.0101854	6
54	b2889	-	-	isopentenyl-diphosphate delta-isomerase [EC:5.3.3.2]	3	1	0.119898	0	6
55	b4171	-	-	tRNA dimethylallyltransferase [EC:2.5.1.75]	3	1	0.119898	0	6
56	b0031	-	-	dihydrodipicolinate reductase [EC:1.3.1.26]	2	0	0.143659	0.0012482	6
57	b0166	-	-	2,3,4,5-tetrahydropyridine-2-carboxylate N-succinyltransferase [EC:2.3.1.117]	2	0	0.144267	0.00146532	6
58	b0032+b0033	-	-	carbamoyl-phosphate synthase small subunit [EC:6.3.5.5]	10	0.488889	0.224497	0.0294996	4
59	b0273+b4254	-	-	ornithine carbamoyltransferase [EC:2.1.3.3]	6	0.4	0.207713	0.00965542	4
60	b0323+b0521+b2874	-	-	carbamate kinase [EC:2.7.2.2]	4	0.5	0.201444	0.018202	4
61	b0485+b1524	-	-	glutaminase [EC:3.5.1.2]	21	0.619048	0.249797	0.109999	3
62	b0680	-	-	glutaminyl-tRNA synthetase [EC:6.1.1.18]	7	0.857143	0.223679	0.00266997	4
63	b2312	-	-	amidophosphoribosyltransferase [EC:2.4.2.14]	11	0.363636	0.227829	0.0673781	4
64	b3212+b3213	-	-	glutamate synthase (NADPH/NADH) large chain [EC:1.4.1.13 1.4.1.14]	22	0.571429	0.250612	0.0862906	3
65	b3729	-	-	glucosamine--fructose-6-phosphate aminotransferase (isomerizing) [EC:2.6.1.16]	9	0.388889	0.236154	0.216703	3
66	b3870	-	-	glutamine synthetase [EC:6.3.1.2]	20	0.678947	0.248885	0.0626883	3
67	b0048	-	-	dihydrofolate reductase [EC:1.5.1.3]	11	0.872727	0.217115	0.00116597	3
68	b0048+b1606	-	-	dihydrofolate reductase [EC:1.5.1.3]	11	0.872727	0.217115	0.00116597	3
69	b1232	-	-	formyltetrahydrofolate deformylase [EC:3.5.1.10]	13	0.564103	0.243361	0.0681297	2
70	b1849+b2500	-	-	phosphoribosylglycinamide formyltransferase [EC:2.1.2.2]	13	0.641026	0.219599	0.0554107	3
71	b1849+b2500+b4006	-	-	phosphoribosylglycinamide formyltransferase [EC:2.1.2.2]	11	0.909091	0.216808	0.000288277	3
72	b2315	-	-	dihydrofolate synthase / folylpolyglutamate synthase [EC:6.3.2.12 6.3.2.17]	12	0.727273	0.218973	0.0205253	3
73	b2551	I	I	glycine hydroxymethyltransferase [EC:2.1.2.1]	25	0.313333	0.247581	0.172314	2
74	b2827	-	-	thymidylate synthase [EC:2.1.1.45]	11	0.363636	0.214535	0.0315197	3
75	b2905	-	-	aminomethyltransferase [EC:2.1.2.10]	20	0.426316	0.225735	0.0379639	3
76	b3288	-	-	methionyl-tRNA formyltransferase [EC:2.1.2.9]	11	0.763636	0.212457	0.00241728	3
77	b4006	-	-	phosphoribosylaminoimidazolecarboxamide formyltransferase / IMP cyclohydrolase [EC:2.1.2.3 3.5.4.10]	21	0.366667	0.235339	0.155188	2
78	b4019	-	-	5-methyltetrahydrofolate--homocysteine methyltransferase [EC:2.1.1.13]	18	0.385621	0.249087	0.136802	2
79	b0061+b3583	II	II'	L-ribulose-5-phosphate 4-epimerase [EC:5.1.3.4]	5	0.5	0.216197	0.0695872	3
80	b0063	-	-	L-ribulokinase [EC:2.7.1.16]	8	0.428571	0.185275	0.0265065	4
81	b3386	-	-	ribulose-phosphate 3-epimerase [EC:5.1.3.1]	8	0.535714	0.216578	0.0552869	3
82	b3564	-	-	xylulokinase [EC:2.7.1.17]	4	0.5	0.218583	0.0316342	3
83	b3582	-	-	hexulose-6-phosphate isomerase [EC:5.-.-.-]	4	0.333333	0.17969	0.0523094	4
84	b0062	III	IV	L-arabinose isomerase [EC:5.3.1.4]	1	0	0.156353	0	5
85	b2029	I	I	6-phosphogluconate dehydrogenase [EC:1.1.1.44]	8	0.464286	0.206456	0.0270176	3
86	b2914+b4090	-	-	ribose 5-phosphate isomerase A [EC:5.3.1.6]	10	0.466667	0.222868	0.0909567	3
87	b3041	-	-	3,4-dihydroxy 2-butanone 4-phosphate synthase [EC:4.1.99.12]	6	0.666667	0.184995	0.0904163	4
88	b3355	-	-	phosphoribulokinase [EC:2.7.1.19]	5	1	0.184717	0	4
89	b0071+b0072	-	-	3-isopropylmalate/(R)-2-methylmalate dehydratase small subunit [EC:4.2.1.33 4.2.1.35]	2	0	0.195417	0.000128671	3
90	b0073	-	-	3-isopropylmalate dehydrogenase [EC:1.1.1.85]	5	0.6	0.227323	0.00724264	2
91	b0074	-	-	2-isopropylmalate synthase [EC:2.3.3.13]	17	0.529412	0.238262	0.138942	2
92	b0077+b0078+b3670+b3671+b3769	-	-	acetolactate synthase I/II/III large subunit [EC:2.2.1.6]	27	0.623932	0.270128	0.0841868	1
93	b0823+b0903+b3114+b3951	-	-	formate C-acetyltransferase [EC:2.3.1.54]	42	0.371661	0.279218	0.44675	1
94	b3939	-	-	cystathionine gamma-synthase [EC:2.5.1.48]	18	0.222222	0.247082	0.121189	2
95	b0114+b0115+b0116+b0823+b0903+b3114+b3951	I, I, I,	I, I, I,	pyruvate dehydrogenase E1 component [EC:1.2.4.1]	33	0.570076	0.273497	0.212014	1
96	b0115	I	I	pyruvate dehydrogenase E2 component (dihydrolipoamide acetyltransferase) [EC:2.3.1.12]	15	0.67619	0.239004	0.0130638	2
97	b0134	I	I	3-methyl-2-oxobutanoate hydroxymethyltransferase [EC:2.1.2.11]	5	0.6	0.19412	0.0101828	3
98	b0185+b2316+b3255+b3256	II, II	II', II'	acetyl-CoA carboxylase carboxyl transferase subunit alpha [EC:6.4.1.2]	16	0.583333	0.237984	0.134713	2
99	b0269+b3771+b4297	-	-	dihydroxy-acid dehydratase [EC:4.2.1.9]	5	0.6	0.193813	0.000960305	3
100	b0351+b1241+b2455	II	II'	acetaldehyde dehydrogenase [EC:1.2.1.10]	16	0.616667	0.239376	0.0283563	2
101	b0720	II	II'	citrate synthase [EC:2.3.3.1]	22	0.450216	0.255514	0.225342	2
102	b1091	-	-	3-oxoacyl-[acyl-carrier-protein] synthase III [EC:2.3.1.180]	19	0.438596	0.23975	0.316833	2
103	b2224+b2844	-	-	acetyl-CoA C-acetyltransferase [EC:2.3.1.9]	17	0.544118	0.237984	0.0958601	2
104	b2290+b3572	III, II	IV, II'	alanine-synthesizing transaminase [EC:2.6.1.66 2.6.1.2]	5	0.7	0.193386	0.00905648	3
105	b2297	-	-	phosphate acetyltransferase [EC:2.3.1.8]	18	0.51634	0.237892	0.0240946	2
106	b2342+b3845	-	IV	acetyl-CoA acyltransferase [EC:2.3.1.16]	21	0.395238	0.239376	0.0923484	2
107	b2976+b4014	-	-	malate synthase [EC:2.3.3.9]	23	0.399209	0.258092	0.115119	2
108	b4069	-	-	acetyl-CoA synthetase [EC:6.2.1.1]	17	0.580882	0.239376	0.0183667	2
109	b0114	I	I	pyruvate dehydrogenase E1 component [EC:1.2.4.1]	27	0.678063	0.268005	0.0600655	1
110	b0352	-	-	4-hydroxy 2-oxovalerate aldolase [EC:4.1.3.39]	27	0.675214	0.268122	0.0738305	1
111	b0726	II	II'	2-oxoglutarate dehydrogenase E1 component [EC:1.2.4.2]	9	0.277778	0.235249	0.0269376	2
112	b1380+b2133	-	-	D-lactate dehydrogenase [EC:1.1.1.28]	23	0.905138	0.265916	0.0163465	1
113	b1415	-	-	lactaldehyde dehydrogenase / glycolaldehyde dehydrogenase [EC:1.2.1.22 1.2.1.21]	32	0.455645	0.272163	0.292185	1
114	b1479	-	-	malate dehydrogenase (oxaloacetate-decarboxylating) [EC:1.1.1.38]	26	0.744615	0.268827	0.0237124	1
115	b1622+b3008	-	-	cystathione beta-lyase [EC:4.4.1.8]	34	0.467023	0.287319	0.293617	1
116	b1676+b1854	I	I	pyruvate kinase [EC:2.7.1.40]	42	0.335656	0.278837	0.567381	0
117	b1702	-	-	pyruvate, water dikinase [EC:2.7.9.2]	27	0.695157	0.267771	0.0260863	1
118	b1757+b2521	-	-	thiosulfate/3-mercaptopyruvate sulfurtransferase [EC:2.8.1.1 2.8.1.2]	26	0.72	0.280237	0.111479	1
119	b1800	-	-	tartrate dehydrogenase/decarboxylase / D-malate dehydrogenase [EC:1.1.1.93 4.1.1.73 1.1.1.83]	23	0.905138	0.266147	0.00469517	1
120	b1814+b2797+b4471	-	-	L-serine dehydratase [EC:4.3.1.17]	28	0.642857	0.272768	0.259982	1
121	b1919	-	-	D-cysteine desulfhydrase [EC:4.4.1.15]	21	0.995238	0.26273	7.28139e-06	1
122	b2290	III	IV	alanine-synthesizing transaminase [EC:2.6.1.66 2.6.1.2]	25	0.773333	0.266609	0.0570789	1
123	b2366	-	-	D-serine dehydratase [EC:4.3.1.18]	22	0.991342	0.265801	4.11667e-05	1
124	b2463	-	-	malate dehydrogenase (oxaloacetate-decarboxylating)(NADP+) [EC:1.1.1.40]	26	0.744615	0.268827	0.0237124	1
125	b2954	-	-	nucleoside-triphosphatase [EC:3.6.1.15]	6	0.533333	0.221102	0.0206654	2
126	b3126	-	-	2-dehydro-3-deoxyglucarate aldolase [EC:4.1.2.20]	27	0.666667	0.266609	0.0627803	1
127	b3605	III	IV	L-lactate dehydrogenase (cytochrome) [EC:1.1.2.3]	22	0.991342	0.265801	4.11667e-05	1
128	b3774	-	-	ketol-acid reductoisomerase [EC:1.1.1.86]	2	0	0.214086	0.00355755	2
129	b0085	-	-	UDP-N-acetylmuramoylalanyl-D-glutamate--2,6-diaminopimelate ligase [EC:6.3.2.13]	4	0.166667	0.179953	0.028462	4
130	b0086	-	-	UDP-N-acetylmuramoylalanyl-D-glutamyl-2,6-diaminopimelate--D-alanyl-D-alanine ligase [EC:6.3.2.10]	3	0	0.181121	0.0200551	3
131	b0088	-	-	UDP-N-acetylmuramoylalanine--D-glutamate ligase [EC:6.3.2.9]	4	0.166667	0.203513	0.0590649	4
132	b2838	-	-	diaminopimelate decarboxylase [EC:4.1.1.20]	4	0.333333	0.169707	0.0112599	4
133	b3809	-	-	diaminopimelate epimerase [EC:5.1.1.7]	3	0.333333	0.157962	0.00575287	5
134	b0087	-	-	phospho-N-acetylmuramoyl-pentapeptide-transferase [EC:2.7.8.13]	9	0.416667	0.213417	0.24352	2
135	b0092+b0381	-	-	D-alanine-D-alanine ligase [EC:6.3.2.4]	2	0	0.185498	0.00562325	3
136	b0090	-	-	UDP-N-acetylglucosamine--N-acetylmuramyl-(pentapeptide) pyrophosphoryl-undecaprenol N-acetylglucosamine transferase [EC:2.4.1.227]	5	0.6	0.182901	0.097571	3
137	b0171	-	-	uridylate kinase [EC:2.7.4.22]	9	0.527778	0.209986	0.00619329	2
138	b0480+b2291+b2744+b4374	-	-	5'-nucleotidase / UDP-sugar diphosphatase [EC:3.1.3.5 3.6.1.45]	34	0.171123	0.238077	0.264335	2
139	b0841+b3057	-	-	undecaprenyl-diphosphatase [EC:3.6.1.27]	2	0	0.178644	0.106198	3
140	b1281	II	II'	orotidine-5'-phosphate decarboxylase [EC:4.1.1.23]	7	0.714286	0.218428	0.0326925	2
141	b2066	-	-	uridine kinase [EC:2.7.1.48]	10	0.488889	0.209843	0.00603296	2
142	b2498	-	-	uracil phosphoribosyltransferase [EC:2.4.2.9]	9	0.583333	0.209843	0.00890292	2
143	b2781	-	-	nucleoside-triphosphate pyrophosphatase [EC:3.6.1.19]	23	0.296443	0.249087	0.247529	1
144	b0091	-	-	UDP-N-acetylmuramate--alanine ligase [EC:6.3.2.8]	2	0	0.170461	0.0133729	5
145	b3967	-	-	glutamate racemase [EC:5.1.1.3]	17	0.845588	0.236883	0.026991	3
146	b0181	II	II'	UDP-N-acetylglucosamine acyltransferase [EC:2.3.1.129]	5	0.6	0.163081	0.0443033	4
147	b3189	-	-	UDP-N-acetylglucosamine 1-carboxyvinyltransferase [EC:2.5.1.7]	5	0.6	0.162735	0.00732249	4
148	b3730	-	-	bifunctional UDP-N-acetylglucosamine pyrophosphorylase / Glucosamine-1-phosphate N-acetyltransferase [EC:2.7.7.23 2.3.1.157]	5	0.6	0.175931	0.06388	4
149	b3786	-	-	UDP-N-acetylglucosamine 2-epimerase [EC:5.1.3.14]	7	0.333333	0.162951	0.0469168	4
150	b3972	-	-	UDP-N-acetylmuramate dehydrogenase [EC:1.1.1.158]	2	0	0.152698	0.00219968	5
151	b1190+b4053	III	IV	alanine racemase [EC:5.1.1.1]	4	0.5	0.214911	0.018598	2
152	b0096	-	-	UDP-3-O-[3-hydroxymyristoyl] N-acetylglucosamine deacetylase [EC:3.5.1.-]	2	0	0.141703	0.0276396	5
153	b0179	-	-	UDP-3-O-[3-hydroxymyristoyl] glucosamine N-acyltransferase [EC:2.3.1.-]	3	0.333333	0.128937	0.01583	6
154	b0103	-	-	dephospho-CoA kinase [EC:2.7.1.24]	1	0	0.165991	0	4
155	b3634	-	-	pantetheine-phosphate adenylyltransferase [EC:2.7.7.3]	4	0.166667	0.198963	0.0273787	3
156	b0104	-	-	GMP reductase [EC:1.7.1.7]	9	0.861111	0.219442	0.00165844	2
157	b0125	-	-	hypoxanthine phosphoribosyltransferase [EC:2.4.2.8]	14	0.483516	0.219993	0.0425977	2
158	b0477	-	-	inosine kinase [EC:2.7.1.73]	12	0.590909	0.219835	0.0122177	2
159	b2507	-	-	GMP synthase (glutamine-hydrolysing) [EC:6.3.5.2]	7	0.952381	0.204598	1.55401e-05	2
160	b2508	-	-	IMP dehydrogenase [EC:1.1.1.205]	8	0.928571	0.219051	0.000850808	2
161	b3648	-	-	guanylate kinase [EC:2.7.4.8]	11	0.490909	0.231175	0.0283753	1
162	b0109	-	-	nicotinate-nucleotide pyrophosphorylase (carboxylating) [EC:2.4.2.19]	5	0.6	0.214012	0.0413463	3
163	b0639	-	-	nicotinate-nucleotide adenylyltransferase [EC:2.7.7.18]	5	0.8	0.197618	0.000341216	3
164	b0750	-	-	quinolinate synthase [EC:2.5.1.72]	10	0.622222	0.241827	0.097766	3
165	b0931	-	-	nicotinate phosphoribosyltransferase [EC:2.4.2.11]	6	0.533333	0.197937	0.00636563	3
166	b3996	-	-	NAD+ diphosphatase [EC:3.6.1.22]	5	0.8	0.197618	0.000341216	3
167	b0116	I	I	dihydrolipoamide dehydrogenase [EC:1.8.1.4]	6	0.333333	0.233194	0.0127643	2
168	b0417	-	-	thiamine-monophosphate kinase [EC:2.7.4.16]	5	0.6	0.219129	0.0103639	2
169	b0871	-	-	pyruvate dehydrogenase (cytochrome) [EC:1.2.2.2]	25	0.726667	0.266377	0.031483	1
170	b0727	II	II'	2-oxoglutarate dehydrogenase E2 component (dihydrolipoamide succinyltransferase) [EC:2.3.1.61]	6	0.4	0.207995	0.00472612	3
171	b2903	-	-	glycine dehydrogenase [EC:1.4.4.2]	8	0.785714	0.212604	0.0015406	3
172	b0118+b0771+b1276	-	-	aconitate hydratase 2 [EC:4.2.1.3]	4	0.333333	0.220151	0.00138497	3
173	b0615+b0616+b0617	-	-	citrate lyase subunit alpha / citrate CoA-transferase [EC:4.1.3.6 2.8.3.10]	9	0.805556	0.237432	0.00232068	2
174	b1136	-	-	isocitrate dehydrogenase [EC:1.1.1.42]	5	0.4	0.221901	0.00468973	3
175	b4015	-	-	isocitrate lyase [EC:4.1.3.1]	14	0.340659	0.252779	0.0857657	2
176	b0120	-	-	S-adenosylmethionine decarboxylase [EC:4.1.1.50]	3	0.333333	0.183174	0.00513671	4
177	b0121	-	-	spermidine synthase [EC:2.5.1.16]	10	0.244444	0.207854	0.0471225	3
178	b1961	-	-	DNA (cytosine-5-)-methyltransferase [EC:2.1.1.37]	3	0.333333	0.174432	0.00031931	4
179	b2942	III	IV	S-adenosylmethionine synthetase [EC:2.5.1.6]	7	0.47619	0.205214	0.0250739	3
180	b0159	-	-	S-adenosylhomocysteine/5'-methylthioadenosine nucleosidase [EC:3.2.2.9]	3	0	0.197555	0.00537097	3
181	b0186+b4131	-	-	lysine decarboxylase [EC:4.1.1.18]	4	0.333333	0.193874	0.036652	3
182	b0693+b2965	-	-	ornithine decarboxylase [EC:4.1.1.17]	7	0.52381	0.196858	0.00567057	4
183	b1297	-	-	gamma-glutamylputrescine synthase [EC:6.3.1.11]	22	0.536797	0.238262	0.109713	3
184	b1386	-	-	primary-amine oxidase [EC:1.4.3.21]	6	0.266667	0.224908	0.0954631	2
185	b1584	-	-	diamine N-acetyltransferase [EC:2.3.1.57]	5	1	0.195978	0	4
186	b2937	-	-	agmatinase [EC:3.5.3.11]	6	0.666667	0.197555	0.00687284	4
187	b2988	-	-	glutathionylspermidine amidase/synthetase [EC:3.5.1.78 6.3.1.8]	6	0.6	0.20204	0.0047853	4
188	b3073	-	-	putrescine aminotransferase [EC:2.6.1.82]	6	0.666667	0.196606	0.0013403	4
189	b0124	-	-	quinoprotein glucose dehydrogenase [EC:1.1.5.2]	6	0.866667	0.160397	0.000556514	5
190	b0403	-	-	alpha-glucosidase [EC:3.2.1.20]	13	0.435897	0.187538	0.052505	4
191	b1101+b1621+b2417	I	I	PTS system, glucose-specific IIB component [EC:2.7.1.69];	8	0.571429	0.185892	0.0325794	4
192	b1197+b3519	-	-	alpha,alpha-trehalase [EC:3.2.1.28]	5	0.6	0.158247	0.0175433	5
193	b2388	-	-	glucokinase [EC:2.7.1.2]	17	0.294118	0.187195	0.0874775	4
194	b3416	-	-	4-alpha-glucanotransferase [EC:2.4.1.25]	7	0.619048	0.160439	0.0187585	5
195	b4119	-	-	alpha-galactosidase [EC:3.2.1.22]	14	0.186813	0.170793	0.0784736	5
196	b0284+b0285+b0286+b2866+b2867+b2868	-	-	xanthine dehydrogenase YagR molybdenum-binding subunit [EC:1.17.1.4]	5	0.9	0.181174	7.42334e-06	3
197	b2162	-	-	ribosylpyrimidine nucleosidase [EC:3.2.2.8]	13	0.371795	0.193752	0.00589635	3
198	b2883	-	-	guanine deaminase [EC:3.5.4.3]	4	1	0.181121	0	3
199	b3665	-	-	adenine deaminase [EC:3.5.4.2]	6	0.733333	0.182901	0.000195254	3
200	b4384	I	I	purine-nucleoside phosphorylase [EC:2.4.2.1]	17	0.264706	0.205008	0.0301675	2
201	b0129+b4193+b4194+b4195	-	-	PTS system, ascorbate-specific IIA component [EC:2.7.1.69]	1	0	0.118077	0	7
202	b4192	-	-	L-ascorbate 6-phosphate lactonase [EC:3.1.1.-]	2	0	0.133857	0.018202	6
203	b0133	-	-	pantoate--beta-alanine ligase [EC:6.3.2.1]	5	0.3	0.204055	0.0157798	4
204	b0237	-	-	aminoacylhistidine dipeptidase [EC:3.4.13.3]	7	0.428571	0.202707	0.0396004	4
205	b0425	-	-	2-dehydropantoate 2-reductase [EC:1.1.1.169]	2	0	0.180059	0.00332154	4
206	b1302+b2662	-	-	4-aminobutyrate aminotransferase [EC:2.6.1.19]	6	0.533333	0.206943	0.00627981	4
207	b3974	-	-	type I pantothenate kinase [EC:2.7.1.33]	3	0.333333	0.198449	0.00239439	3
208	b0142	-	-	2-amino-4-hydroxy-6-hydroxymethyldihydropteridine diphosphokinase [EC:2.7.6.3]	2	1	0.19027	0	3
209	b3058	-	-	dihydroneopterin aldolase [EC:4.1.2.25]	6	0.266667	0.226485	0.0501701	2
210	b3177	-	-	dihydropteroate synthase [EC:2.5.1.15]	4	0.166667	0.203648	0.0306999	3
211	b0154	II	II'	glutamate-1-semialdehyde 2,1-aminomutase [EC:5.4.3.8]	2	0	0.162908	0.196956	5
212	b0369	III	IV	porphobilinogen synthase [EC:4.2.1.24]	2	0	0.140761	0.179348	6
213	b1210	-	-	glutamyl-tRNA reductase [EC:1.2.1.70]	2	0	0.193203	0.214505	4
214	b2687	II	II'	S-ribosylhomocysteine lyase [EC:4.4.1.21]	6	0.6	0.23462	0.0170678	2
215	b0160	-	-	dGTPase [EC:3.1.5.1]	6	0.466667	0.230827	0.02989	1
216	b0184+b0215+b0470+b0640+b1099+b1842+b3701+b3863+b4259+b4372	-	-	DNA polymerase III subunit alpha [EC:2.7.7.7]	6	0.8	0.22766	0.00206555	1
217	b2518	-	-	nucleoside-diphosphate kinase [EC:2.7.4.6]	21	0.290476	0.231088	0.0318886	1
218	b4238	-	-	ribonucleoside-triphosphate reductase [EC:1.17.4.2]	13	0.5	0.228593	0.0153153	1
219	b3359	-	-	acetylornithine/N-succinyldiaminopimelate aminotransferase [EC:2.6.1.11 2.6.1.17]	4	0	0.167394	0.0340422	5
220	b2234+b2235+b2675+b2676	-	-	ribonucleoside-diphosphate reductase alpha chain [EC:1.17.4.1]	10	0.377778	0.227155	0.0189309	1
221	b3164	I	I	polyribonucleotide nucleotidyltransferase [EC:2.7.7.8]	8	0.571429	0.224333	0.00548385	1
222	b0173	-	-	1-deoxy-D-xylulose-5-phosphate reductoisomerase [EC:1.1.1.267]	4	0.5	0.234083	0.074319	2
223	b2564	-	-	pyridoxine 5-phosphate synthase [EC:2.6.99.2]	5	0.4	0.233549	0.0363447	2
224	b2747	-	-	2-C-methyl-D-erythritol 4-phosphate cytidylyltransferase [EC:2.7.7.60]	2	0	0.19098	0.0567463	3
225	b3991	I	I	thiamine biosynthesis ThiG	8	0.178571	0.252467	0.119878	2
226	b0174	-	-	undecaprenyl diphosphate synthase [EC:2.5.1.31]	3	0.333333	0.154582	0.0903719	4
227	b3187	-	-	octaprenyl diphosphate synthase [EC:2.5.1.-]	4	0.333333	0.142592	0.0353233	5
228	b0175+b1409	-	-	phosphatidate cytidylyltransferase [EC:2.7.7.41]	6	0.6	0.189916	0.020589	3
229	b0789+b1249	-	-	putative cardiolipin synthase [EC:2.7.8.-]	5	0.7	0.18691	0.00908617	3
230	b1912	-	-	CDP-diacylglycerol--glycerol-3-phosphate 3-phosphatidyltransferase [EC:2.7.8.5]	5	0.7	0.18691	0.00908617	3
231	b2585	-	-	phosphatidylserine synthase [EC:2.7.8.8]	11	0.309091	0.227999	0.159964	2
232	b3018	-	-	1-acyl-sn-glycerol-3-phosphate acyltransferase [EC:2.3.1.51]	4	0.5	0.172182	0.015027	4
233	b3918	-	-	CDP-diacylglycerol pyrophosphatase [EC:3.6.1.26]	6	0.6	0.189916	0.020589	3
234	b4042	-	-	diacylglycerol kinase [EC:2.7.1.107]	4	0.5	0.163646	0.018202	4
235	b0182	-	-	lipid-A-disaccharide synthase [EC:2.4.1.182]	3	0.333333	0.129618	0.0179126	6
236	b0524	-	-	UDP-2,3-diacylglucosamine hydrolase [EC:3.6.1.-]	2	1	0.119595	0	7
237	b0180	-	-	3R-hydroxymyristoyl ACP dehydrase [EC:4.2.1.-]	2	0	0.163298	1.48467e-05	4
238	b1093	II	II'	3-oxoacyl-[acyl-carrier protein] reductase [EC:1.1.1.100]	3	0.333333	0.193874	0.0173695	3
239	b1288	-	-	enoyl-[acyl-carrier protein] reductase I [EC:1.3.1.9]	6	0.4	0.164832	0.0019495	4
240	b0915	-	-	tetraacyldisaccharide 4'-kinase [EC:2.7.1.130]	2	0	0.14376	0.0313668	5
241	b2065	-	-	dCTP deaminase [EC:3.5.4.13]	7	0.666667	0.200851	0.000700682	2
242	b0556	-	-	[EC:3.4.-.-]	3	1	0.192658	0	3
243	b1092	-	-	[acyl-carrier-protein] S-malonyltransferase [EC:2.3.1.39]	3	0.666667	0.194242	0.000534481	3
244	b3256	II	II'	acetyl-CoA carboxylase, biotin carboxylase subunit [EC:6.4.1.2 6.3.4.14]	3	1	0.192658	0	3
245	b3973	-	-	BirA family transcriptional regulator, biotin operon repressor / biotin-[acetyl-CoA-carboxylase] ligase [EC:6.3.4.15]	4	0.5	0.1929	0.0724518	3
246	b2890+b4129+b4155	-	-	lysyl-tRNA synthetase, class II [EC:6.1.1.6]	2	1	0.164655	0	4
247	b0194	-	-	prolyl-tRNA synthetase [EC:6.1.1.15]	1	0	0.160607	0	5
248	b0386	-	-	pyrroline-5-carboxylate reductase [EC:1.5.1.2]	2	0	0.191277	0.018202	4
249	b0200	-	-	D-glycero-D-manno-heptose 1,7-bisphosphate phosphatase [EC:3.1.3.-]	1	0	0.149902	0	5
250	b3052	-	-	D-beta-D-heptose 7-phosphate kinase / D-beta-D-heptose 1-phosphate adenosyltransferase [EC:2.7.1.- 2.7.7.-]	3	0	0.176285	0.0363744	4
251	b0212	-	-	hydroxyacylglutathione hydrolase [EC:3.1.2.6]	2	0	0.212457	1.61377e-05	2
252	b1651	-	-	lactoylglutathione lyase [EC:4.4.1.5]	5	0.5	0.223354	0.00400701	2
253	b0221	-	-	acyl-CoA dehydrogenase [EC:1.3.99.-]	7	0.285714	0.193874	0.036643	3
254	b0351+b1241	II	II'	acetaldehyde dehydrogenase [EC:1.2.1.10]	3	1	0.192597	0	3
255	b1253	-	-	acyl-CoA thioesterase YciA [EC:3.1.2.-]	2	1	0.162477	0	4
256	b1393+b1394+b2341+b3846	-	-	enoyl-CoA hydratase [EC:4.2.1.17]	4	0.5	0.193752	0.000183357	3
257	b1805	-	-	long-chain acyl-CoA synthetase [EC:6.2.1.3]	2	1	0.162477	0	4
258	b2221+b2222	-	-	acetate CoA-transferase alpha subunit [EC:2.8.3.8]	5	0.6	0.192779	0.000118773	3
259	b1298	-	-	gamma-glutamyl-gamma-aminobutyrate hydrolase [EC:3.5.1.94]	17	0.617647	0.235972	0.0468141	3
260	b1444	-	-	aminobutyraldehyde dehydrogenase [EC:1.2.1.19]	5	0.6	0.202573	0.00174157	4
261	b2020	-	-	histidinol dehydrogenase [EC:1.1.1.23]	3	0.333333	0.171748	0.00744361	5
262	b2514	-	-	histidyl-tRNA synthetase [EC:6.1.1.21]	2	1	0.168913	0	5
263	b0242	-	-	glutamate 5-kinase [EC:2.7.2.11]	17	0.845588	0.236063	0.00917219	3
264	b0243	-	-	glutamate-5-semialdehyde dehydrogenase [EC:1.2.1.41]	2	1	0.191218	0	4
265	b1014	-	-	proline dehydrogenase / delta 1-pyrroline-5-carboxylate dehydrogenase [EC:1.5.99.8 1.5.1.12]	18	0.751634	0.236245	0.0455169	3
266	b1744	-	-	succinylglutamate desuccinylase [EC:3.5.1.96]	14	0.857143	0.235429	0.0383641	3
267	b1761	-	IV	glutamate dehydrogenase (NADP+) [EC:1.4.1.4]	18	0.764706	0.237524	0.0115031	3
268	b2400	-	-	glutamyl-tRNA synthetase [EC:6.1.1.17]	17	0.838235	0.237157	0.23211	3
269	b2688	-	-	glutamate--cysteine ligase [EC:6.3.2.2]	23	0.533597	0.251125	0.0770955	2
270	b2818	-	-	amino-acid N-acetyltransferase [EC:2.3.1.1]	17	0.838235	0.236427	0.0353115	3
271	b3447	-	-	gamma-glutamyltranspeptidase [EC:2.3.2.2]	19	0.532164	0.240031	0.070446	3
272	b0261	-	-	homocysteine S-methyltransferase [EC:2.1.1.10]	8	0.642857	0.237432	0.027123	2
273	b2114	-	-	methionyl-tRNA synthetase [EC:6.1.1.10]	6	0.666667	0.203581	0.000989962	3
274	b3829	-	-	5-methyltetrahydropteroyltriglutamate--homocysteine methyltransferase [EC:2.1.1.14]	7	0.571429	0.233638	0.0270046	2
275	b4054	-	-	aromatic-amino-acid transaminase [EC:2.6.1.57]	12	0.30303	0.213268	0.0997192	3
276	b0271	-	-	xylan 1,4-beta-xylosidase [EC:3.2.1.37]	1	0	0.157922	0	5
277	b3565	III	IV	xylose isomerase [EC:5.3.1.5]	12	0.378788	0.187481	0.0686721	4
278	b3957	III	IV	acetylornithine deacetylase [EC:3.5.1.16]	4	0.333333	0.199028	0.0495411	4
279	b0311	-	-	choline dehydrogenase [EC:1.1.99.1]	2	0	0.167348	0.018202	4
280	b0312	-	-	betaine-aldehyde dehydrogenase [EC:1.2.1.8]	1	0	0.143391	0	5
281	b2239+b3449	-	-	glycerophosphoryl diester phosphodiesterase [EC:3.1.4.46]	7	0.285714	0.200785	0.0654484	3
282	b0340	-	-	cyanate lyase [EC:4.2.1.104]	1	0	0.167714	0	5
283	b0331	-	-	methylisocitrate lyase [EC:4.1.3.30]	6	1	0.21835	0	3
284	b0349	-	-	2-hydroxy-6-ketonona-2,4-dienedioic acid hydrolase [EC:3.7.1.-]	12	0.378788	0.232929	0.0956949	3
285	b0721+b0722+b0723+b0724+b4151+b4152+b4153+b4154	III, III	IV, IV	succinate dehydrogenase cytochrome b-556 subunit [EC:1.3.99.1]	10	0.555556	0.231786	0.0183655	3
286	b0728+b0729	-	-	succinyl-CoA synthetase beta subunit [EC:6.2.1.5]	9	0.5	0.224662	0.0165289	3
287	b2661	-	-	succinate-semialdehyde dehydrogenase (NADP+) [EC:1.2.1.16]	7	0.714286	0.222544	0.0081167	3
288	b0333	-	-	2-methylcitrate synthase [EC:2.3.3.5]	6	0.666667	0.219757	0.018202	2
289	b0334	-	-	2-methylcitrate dehydratase [EC:4.2.1.79]	1	0	0.180217	0	3
290	b0335	-	-	propionyl-CoA synthetase [EC:6.2.1.17]	6	0.733333	0.219757	0.0037021	2
291	b2919	-	-	methylmalonyl-CoA decarboxylase [EC:4.1.1.41]	5	1	0.219678	0	2
292	b3115	-	-	propionate kinase [EC:2.7.2.15]	2	1	0.192296	0	3
293	b0337	-	-	cytosine deaminase [EC:3.5.4.1]	5	0.4	0.185835	0.00457331	3
294	b3831	-	-	uridine phosphorylase [EC:2.4.2.3]	6	0.666667	0.19296	0.000690918	3
295	b4382	III	IV	thymidine phosphorylase [EC:2.4.2.4]	4	0.166667	0.211578	0.0459862	3
296	b0344	-	-	beta-galactosidase [EC:3.2.1.23]	3	1	0.147031	0	6
297	b0344+b3076+b3077	-	-	beta-galactosidase [EC:3.2.1.23]	9	0.555556	0.162048	0.00847166	5
298	b0757	-	-	galactokinase [EC:2.7.1.6]	4	0.5	0.147738	0.00218479	6
299	b0756	-	-	aldose 1-epimerase [EC:5.1.3.3]	6	1	0.160523	0	5
300	b1002	-	-	glucose-1-phosphatase [EC:3.1.3.10]	13	0.5	0.161324	0.00618217	5
301	b2132	-	-	beta-glucosidase [EC:3.2.1.21]	8	0.571429	0.160817	0.027385	5
302	b0347	-	-	3-(3-hydroxy-phenyl)propionate hydroxylase [EC:1.14.13.-]	2	1	0.159315	0	5
303	b0348	-	-	2,3-dihydroxyphenylpropionate 1,2-dioxygenase [EC:1.13.11.16]	3	0.333333	0.189331	0.0544279	4
304	b2541	-	-	2,3-dihydroxy-2,3-dihydrophenylpropionate dehydrogenase [EC:1.3.1.-]	3	0.333333	0.159356	0.018202	5
305	b0350	-	-	2-keto-4-pentenoate hydratase [EC:4.2.1.80]	2	0	0.219599	0.00299571	2
306	b1131	-	-	adenylosuccinate lyase [EC:4.3.2.2]	14	0.296703	0.228763	0.125893	2
307	b1611+b1612+b4122	-	-	fumarate hydratase, class II [EC:4.2.1.2]	10	0.444444	0.242018	0.060515	2
308	b3960	-	-	argininosuccinate lyase [EC:4.3.2.1]	9	0.361111	0.215969	0.0666474	3
309	b0356+b1241+b1478+b2453+b3589	II	II'	S-(hydroxymethyl)glutathione dehydrogenase / alcohol dehydrogenase [EC:1.1.1.284 1.1.1.1]	4	1	0.217885	0	2
310	b0356+b1241+b1478+b3589	II	II'	S-(hydroxymethyl)glutathione dehydrogenase / alcohol dehydrogenase [EC:1.1.1.284 1.1.1.1]	4	1	0.217885	0	2
311	b2440+b2441+b2451	III	IV	ethanolamine ammonia-lyase small subunit [EC:4.3.1.7]	5	0.6	0.222303	0.0353441	2
312	b0355+b2154	-	-	S-formylglutathione hydrolase [EC:3.1.2.12]	4	0.5	0.226068	0.018202	2
313	b0356	-	-	S-(hydroxymethyl)glutathione dehydrogenase / alcohol dehydrogenase [EC:1.1.1.284 1.1.1.1]	1	0	0.18444	0	3
314	b1474+b1475+b1476+b1501+b3892+b3893+b3894+b4079	-	-	formate dehydrogenase-N, alpha subunit [EC:1.2.1.2]	3	1	0.225985	0	2
315	b0368	-	-	taurine dioxygenase [EC:1.14.11.17]	4	0.5	0.231873	0.00759724	2
316	b2762	-	-	phosphoadenosine phosphosulfate reductase [EC:1.8.4.8]	4	0.5	0.220546	0.0363447	2
317	b2763+b2764	-	-	sulfite reductase (NADPH) hemoprotein beta-component [EC:1.8.1.2]	4	0.5	0.223517	0.00144706	2
318	b3805	-	-	hydroxymethylbilane synthase [EC:2.5.1.61]	2	0	0.123865	0.16168	7
319	b0383	-	-	alkaline phosphatase [EC:3.1.3.1]	3	0.333333	0.195604	0.00314329	2
320	b2153	III	II'I-	GTP cyclohydrolase I [EC:3.5.4.16]	10	0.577778	0.228593	0.0272997	1
321	b2765	-	-	6-pyruvoyl tetrahydrobiopterin synthase [EC:4.2.3.12]	2	1	0.188344	0	2
322	b0388+b3390	II	II'	shikimate kinase [EC:2.7.1.71]	2	0	0.151792	0.00627974	4
323	b0908	-	-	3-phosphoshikimate 1-carboxyvinyltransferase [EC:2.5.1.19]	2	0	0.151717	0.00569395	5
324	b1692	-	-	quinate/shikimate dehydrogenase [EC:1.1.1.282]	3	0.333333	0.173055	0.0202701	3
325	b1309	-	-	sucrose phosphorylase [EC:2.4.1.7]	13	0.423077	0.187595	0.186623	4
326	b1727+b2293	-	-	[EC:3.1.3.-]	4	1	0.184884	0	4
327	b2167+b2169	-	-	PTS system, fructose-specific IIB component [EC:2.7.1.69];	7	0.47619	0.214086	0.10061	3
328	b0404	III	IV	acyl carrier protein phosphodiesterase [EC:3.1.4.14]	5	0.4	0.175629	0.0049926	4
329	b1054	-	-	lipid A biosynthesis lauroyl acyltransferase [EC:2.3.1.-]	7	0.428571	0.196543	0.126951	3
330	b1855	-	-	lipid A biosynthesis (KDO)2-(lauroyl)-lipid iva acyltransferase [EC:2.3.1.-]	6	0.6	0.195916	0.00960096	3
331	b2563	-	-	holo-[acyl-carrier protein] synthase [EC:2.7.8.7]	3	0.666667	0.194859	0.00257292	3
332	b2836	-	-	acyl-[acyl-carrier-protein]-phospholipid O-acyltransferase / long-chain-fatty-acid--[acyl-carrier-protein] ligase [EC:2.3.1.40 6.2.1.20]	7	0.380952	0.198577	0.0196344	3
333	b0414	-	-	diaminohydroxyphosphoribosylaminopyrimidine deaminase / 5-amino-6-(5-phosphoribosylamino)uracil reductase [EC:3.5.4.26 1.1.1.193]	1	0	0.185779	0	2
334	b1277	-	-	GTP cyclohydrolase II [EC:3.5.4.25]	9	0.694444	0.228083	0.0189505	1
335	b0415	-	-	riboflavin synthase beta chain [EC:2.5.1.-]	2	0	0.156473	0.0724518	5
336	b1106	III	II'I-	thiamine kinase [EC:2.7.1.89]	3	1	0.18494	0	3
337	b3993	II	II'	thiamine-phosphate pyrophosphorylase [EC:2.5.1.3]	6	0.266667	0.204598	0.0415688	3
338	b0418+b1278	-	-	phosphatidylglycerophosphatase A [EC:3.1.3.27]	2	1	0.157557	0	4
339	b0423	-	-	thiamine biosynthesis protein ThiI	2	0	0.195044	0.000479707	3
340	b1680+b2530	III, II	IV, II'	cysteine desulfurase / selenocysteine lyase [EC:2.8.1.7 4.4.1.16]	6	0.666667	0.240501	0.0171886	2
341	b3992	-	-	adenylyltransferase [EC:2.7.7.-]	2	0	0.201841	0.00143379	3
342	b0428	-	-	protoheme IX farnesyltransferase [EC:2.5.1.-]	1	0	0.0714535	0	13
343	b0475	-	-	ferrochelatase [EC:4.99.1.1]	2	0	0.0769424	0.018202	12
344	b0469	-	-	adenine phosphoribosyltransferase [EC:2.4.2.7]	10	0.488889	0.213863	0.0147866	2
345	b0474	-	-	adenylate kinase [EC:2.7.4.3]	8	0.464286	0.233549	0.043632	1
346	b1740	-	-	NAD+ synthase [EC:6.3.1.5]	7	0.619048	0.206664	0.00275296	2
347	b1982	-	-	AMP nucleosidase [EC:3.2.2.4]	8	0.642857	0.207013	0.0039577	2
348	b2025	-	-	cyclase [EC:4.1.3.-]	5	0.3	0.194921	0.0493089	3
349	b3850	II	II'	protoporphyrinogen oxidase [EC:1.3.3.4]	3	0.333333	0.083322	0.0363447	11
350	b0476	-	-	esterase / lipase [EC:3.1.1.-]	4	0.166667	0.151792	0.0363744	6
351	b1802	-	-	[EC:1.14.-.-]	1	0	0.131816	0	7
352	b3830	-	-	carboxymethylenebutenolidase [EC:3.1.1.45]	1	0	0.131816	0	7
353	b4039	III	II'I-	chorismate--pyruvate lyase [EC:4.1.3.40]	7	0.52381	0.177047	0.189397	5
354	b4040	-	-	4-hydroxybenzoate octaprenyltransferase [EC:2.5.1.-]	5	0.2	0.154504	0.132646	6
355	b1623	III	IV	adenosine deaminase [EC:3.5.4.4]	4	1	0.192839	0	3
356	b0910	-	-	cytidylate kinase [EC:2.7.4.14]	5	0.4	0.20453	0.00057182	2
357	b1098	-	-	dTMP kinase [EC:2.7.4.9]	6	0.466667	0.208206	0.00319785	2
358	b1238	-	-	thymidine kinase [EC:2.7.1.21]	6	0.466667	0.203716	0.00548937	3
359	b2143	-	-	cytidine deaminase [EC:3.5.4.5]	6	0.6	0.193021	0.000157058	3
360	b0505	-	-	ureidoglycolate hydrolase [EC:3.5.3.19]	8	0.571429	0.243844	0.0544279	2
361	b0507	-	-	tartronate-semialdehyde synthase [EC:4.1.1.47]	9	0.583333	0.244038	0.00523422	2
362	b0516	-	-	allantoate deiminase [EC:3.5.3.9]	3	0.333333	0.196292	0.018202	3
363	b0517	-	-	ureidoglycolate dehydrogenase [EC:1.1.1.154]	2	1	0.196229	0	3
364	b1033	-	-	gyoxylate/hydroxypyruvate reductase A [EC:1.1.1.79 1.1.1.81]	14	0.307692	0.249797	0.0539187	2
365	b2979+b4467+b4468	-	-	glycolate oxidase [EC:1.1.3.15]	8	0.678571	0.245306	0.00372051	2
366	b0508	-	-	hydroxypyruvate isomerase [EC:5.3.1.22]	4	0.833333	0.214685	1.7816e-05	2
367	b0509+b3125	-	-	2-hydroxy-3-oxopropionate reductase [EC:1.1.1.60]	5	0.6	0.215288	0.00111286	2
368	b0514+b3124	-	-	glycerate kinase [EC:2.7.1.31]	6	0.333333	0.207854	0.0116756	2
369	b0512	-	-	allantoinase [EC:3.5.2.5]	1	0	0.164127	0	4
370	b0755+b3612+b4395	I	I	phosphoglycerate mutase [EC:5.4.2.1]	4	0.666667	0.197174	0.00303457	2
371	b2779	I	I	enolase [EC:4.2.1.11]	8	0.571429	0.23919	0.0266764	1
372	b2913	I	I	D-3-phosphoglycerate dehydrogenase [EC:1.1.1.95]	4	0.5	0.186343	0.00252394	3
373	b2926	I	I	phosphoglycerate kinase [EC:2.7.2.3]	4	0.5	0.203513	0.00960686	3
374	b0522	-	-	5-(carboxyamino)imidazole ribonucleotide synthase [EC:6.3.4.18]	3	0.333333	0.144607	0.00182097	5
375	b0523	-	-	5-(carboxyamino)imidazole ribonucleotide mutase [EC:5.4.99.18]	2	0	0.158125	0.00955049	4
376	b2499	-	-	phosphoribosylformylglycinamidine cyclo-ligase [EC:6.3.3.1]	3	0.333333	0.154427	0.00929997	5
377	b3994	-	-	thiamine biosynthesis protein ThiC	3	0.333333	0.151867	0.00684791	5
378	b2476	-	-	phosphoribosylaminoimidazole-succinocarboxamide synthase [EC:6.3.2.6]	2	0	0.186796	0.0272225	3
379	b0526	-	-	cysteinyl-tRNA synthetase [EC:6.1.1.16]	5	1	0.240219	0	2
380	b0932	-	-	aminopeptidase N [EC:3.4.11.2]	15	0.409524	0.247481	0.0712447	2
381	b2414+b2421	-	-	cysteine synthase A [EC:2.5.1.47]	18	0.20915	0.252156	0.0911143	2
382	b0529	-	-	methylenetetrahydrofolate dehydrogenase (NADP+) / methenyltetrahydrofolate cyclohydrolase [EC:1.5.1.5 3.5.4.9]	9	0.694444	0.213046	0.00112795	3
383	b3941	III	IV	methylenetetrahydrofolate reductase (NADPH) [EC:1.5.1.20]	5	0.8	0.207222	0.000692937	3
384	b0593+b2265	II	II'	isochorismate synthase [EC:5.4.4.2]	7	0.52381	0.176386	0.126167	5
385	b0595	-	-	enterobactin isochorismatase [EC:3.3.2.1]	3	0.333333	0.150232	0.018202	6
386	b1263+b1264	-	-	anthranilate synthase/phosphoribosyltransferase [EC:4.1.3.27 2.4.2.18]	6	0.666667	0.189331	0.118299	5
387	b1812+b3360	-	-	para-aminobenzoate synthetase component I [EC:2.6.1.85]	6	0.666667	0.178023	0.0136691	5
388	b2264	-	-	2-succinyl-5-enolpyruvyl-6-hydroxy-3-cyclohexene-1-carboxylate synthase [EC:2.2.1.9]	3	0.333333	0.150343	0.0724518	6
389	b2329	-	-	chorismate synthase [EC:4.2.3.5]	6	0.666667	0.176285	0.0200605	5
390	b2599+b2600	III	II'I-	chorismate mutase / prephenate dehydratase [EC:5.4.99.5 4.2.1.51]	8	0.464286	0.200851	0.267739	4
391	b0596	-	-	2,3-dihydro-2,3-dihydroxybenzoate dehydrogenase [EC:1.3.1.28]	1	0	0.130638	0	7
392	b2210	-	-	malate dehydrogenase (quinone) [EC:1.1.5.4]	13	0.589744	0.247681	0.00460331	2
393	b3061+b3062	-	-	L(+)-tartrate dehydratase alpha subunit [EC:4.2.1.32]	10	0.777778	0.244232	0.00105232	2
394	b3236	-	-	malate dehydrogenase [EC:1.1.1.37]	13	0.589744	0.247681	0.00460331	2
395	b3403	-	-	phosphoenolpyruvate carboxykinase (ATP) [EC:4.1.1.49]	13	0.628205	0.261054	0.0219768	1
396	b3403+b3956	-	-	phosphoenolpyruvate carboxykinase (ATP) [EC:4.1.1.49]	13	0.628205	0.261054	0.0219768	1
397	b3956	-	-	phosphoenolpyruvate carboxylase [EC:4.1.1.31]	13	0.628205	0.261054	0.0219768	1
398	b0624	-	-	CrcB protein	1	0	0.140664	0	5
399	b0628	III	IV	lipoic acid synthetase [EC:2.8.1.8]	4	0.666667	0.163472	0.00908617	4
400	b0630	-	-	lipoyl(octanoyl) transferase [EC:2.3.1.181]	4	0.666667	0.163472	0.00908617	4
401	b1095	III	IV	3-oxoacyl-[acyl-carrier-protein] synthase II [EC:2.3.1.179]	8	0.357143	0.195044	0.0592144	3
402	b4386	-	-	lipoate-protein ligase A [EC:2.7.7.63]	2	1	0.140568	0	5
403	b0642	-	-	leucyl-tRNA synthetase [EC:6.1.1.4]	1	0	0.162176	0	4
404	b0662	-	-	2-octaprenyl-3-methyl-6-methoxy-1,4-benzoquinol hydroxylase [EC:1.14.13.-]	2	0	0.1077	0.000868521	8
405	b2232	-	-	3-demethylubiquinone-9 3-methyltransferase [EC:2.1.1.- 2.1.1.64]	3	0	0.10599	0.000163314	9
406	b3833	-	-	ubiquinone/menaquinone biosynthesis methyltransferase [EC:2.1.1.-]	3	0	0.120558	0.037859	7
407	b0930	I	I	asparaginyl-tRNA synthetase [EC:6.1.1.22]	2	1	0.19877	0	4
408	b0677	-	-	N-acetylglucosamine-6-phosphate deacetylase [EC:3.5.1.25]	6	0.4	0.185051	0.132491	4
409	b0678	-	-	glucosamine-6-phosphate deaminase [EC:3.5.99.6]	5	0.5	0.223435	0.155416	3
410	b0679	-	-	PTS system, N-acetylglucosamine-specific IIA component [EC:2.7.1.69];	5	0.5	0.156473	0.0176852	5
411	b1119	-	-	N-acetylglucosamine kinase [EC:2.7.1.59]	6	0.466667	0.156673	0.0186744	5
412	b2428	-	-	N-acetylmuramic acid 6-phosphate etherase [EC:4.2.-.-]	5	0.5	0.156633	0.0182466	5
413	b3176	-	-	phosphoglucosamine mutase [EC:5.4.2.10]	4	0.333333	0.196858	0.0917737	4
414	b3223	-	-	N-acylglucosamine-6-phosphate 2-epimerase [EC:5.1.3.9]	4	0.5	0.15915	0.0144793	5
415	b4232	-	-	fructose-1,6-bisphosphatase I [EC:3.1.3.11]	4	0.666667	0.223761	0.00313024	3
416	b1107	III	IV	beta-N-acetylhexosaminidase [EC:3.2.1.52]	2	1	0.135511	0	6
417	b3338	-	-	bifunctional chitinase/lysozyme [EC:3.2.1.14 3.2.1.17]	2	1	0.135511	0	6
418	b0688	-	-	phosphoglucomutase [EC:5.4.2.2]	11	0.472727	0.185611	0.135767	4
419	b0758	-	-	UDPglucose--hexose-1-phosphate uridylyltransferase [EC:2.7.7.12]	12	0.454545	0.160063	0.0579746	5
420	b1236+b2042	-	-	UTP--glucose-1-phosphate uridylyltransferase [EC:2.7.7.9]	11	0.545455	0.159979	0.0542191	5
421	b2039+b3789	-	-	glucose-1-phosphate thymidylyltransferase [EC:2.7.7.24]	8	0.75	0.159729	0.0544279	5
422	b3417+b3428	III	II'I-	starch phosphorylase [EC:2.4.1.1]	10	0.533333	0.159729	0.0453418	5
423	b3430	-	-	glucose-1-phosphate adenylyltransferase [EC:2.7.7.27]	8	0.785714	0.159646	0.00905648	5
424	b4239	-	-	trehalose-6-phosphate hydrolase [EC:3.2.1.93]	4	0.166667	0.158862	0.0233458	5
425	b2917	-	-	methylmalonyl-CoA mutase [EC:5.4.99.2]	3	1	0.199028	0	3
426	b1199+b1200	-	-	dihydroxyacetone kinase, C-terminal domain [EC:2.7.1.-]	10	0.777778	0.219364	0.0259527	3
427	b2241+b2242+b2243+b3426	II	II'	glycerol-3-phosphate dehydrogenase [EC:1.1.5.3]	12	0.621212	0.221022	0.0461208	3
428	b3608	-	-	glycerol-3-phosphate dehydrogenase (NAD(P)+) [EC:1.1.1.94]	12	0.621212	0.221022	0.0461208	3
429	b3902	-	-	rhamnulose-1-phosphate aldolase [EC:4.1.2.19]	13	0.5	0.23919	0.10637	2
430	b3389	-	-	3-dehydroquinate synthase [EC:4.2.3.4]	3	0.333333	0.204803	0.0529466	2
431	b0759	-	-	UDP-glucose 4-epimerase [EC:5.1.3.2]	5	0.9	0.138413	4.20913e-05	6
432	b1896	-	-	alpha,alpha-trehalose-phosphate synthase (UDP-forming) [EC:2.4.1.15]	6	0.4	0.138883	0.00153897	6
433	b2028	-	-	UDPglucose 6-dehydrogenase [EC:1.1.1.22]	6	0.6	0.138507	0.05447	6
434	b3533	-	-	cellulose synthase (UDP-forming) [EC:2.4.1.12]	6	0.466667	0.139514	0.00136245	6
435	b0767	-	-	6-phosphogluconolactonase [EC:3.1.1.31]	4	0.5	0.202306	0.00916672	3
436	b1851	-	-	phosphogluconate dehydratase [EC:4.2.1.12]	5	0.4	0.238911	0.0763692	2
437	b1852	-	-	glucose-6-phosphate 1-dehydrogenase [EC:1.1.1.49]	5	0.6	0.184995	0.00837898	4
438	b3437+b4268	-	-	gluconokinase [EC:2.7.1.12]	4	0.5	0.198256	0.018202	3
439	b0774	-	-	adenosylmethionine-8-amino-7-oxononanoate aminotransferase [EC:2.6.1.62]	2	0	0.122555	0.018202	6
440	b0776	III	IV	8-amino-7-oxononanoate synthase [EC:2.3.1.47]	1	0	0.109194	0	7
441	b0778+b1593	-	-	dethiobiotin synthetase [EC:6.3.3.3]	2	0	0.139577	0.0363447	5
442	b0775	-	-	biotin synthetase [EC:2.8.1.6]	2	0	0.162005	0.0544279	4
443	b2947	-	-	glutathione synthase [EC:6.3.2.3]	13	0.423077	0.214911	0.0353867	3
444	b3559+b3560	-	-	glycyl-tRNA synthetase beta chain [EC:6.1.1.14]	7	1	0.208206	0	3
445	b3617	-	-	glycine C-acetyltransferase [EC:2.3.1.29]	8	0.785714	0.208277	0.00337463	3
446	b2296	I	I	acetate kinase [EC:2.7.2.1]	6	0.733333	0.227492	0.000966647	2
447	b4108	-	-	phosphonoacetate hydrolase [EC:3.11.1.2]	5	0.9	0.226987	0.000684597	2
448	b0888	-	-	thioredoxin reductase (NADPH) [EC:1.8.1.9]	2	0	0.187825	9.89779e-06	2
449	b0893	-	-	seryl-tRNA synthetase [EC:6.1.1.11]	6	0.666667	0.224251	0.0136103	2
450	b1260+b1261	-	-	tryptophan synthase alpha chain [EC:4.2.1.20]	11	0.363636	0.228678	0.0896458	2
451	b3591	-	-	L-seryl-tRNA(Ser) seleniumtransferase [EC:2.9.1.1]	2	0	0.189506	0.000304709	3
452	b3607	II	II'	serine O-acetyltransferase [EC:2.3.1.30]	8	0.535714	0.234351	0.017636	2
453	b4388	-	-	phosphoserine phosphatase [EC:3.1.3.3]	7	0.666667	0.226401	0.0203042	2
454	b2320	-	-	erythronate-4-phosphate dehydrogenase [EC:1.1.1.290]	2	0	0.189506	0.00910358	3
455	b3633	-	-	3-deoxy-D-manno-octulosonic-acid transferase [EC:2.-.-.-]	3	0	0.165722	0.101241	4
456	b0918	-	-	3-deoxy-manno-octulosonate cytidylyltransferase (CMP-KDO synthetase) [EC:2.7.7.38]	2	0	0.142327	0.0363447	5
457	b3198	-	-	3-deoxy-D-manno-octulosonate 8-phosphate phosphatase (KDO 8-P phosphatase) [EC:3.1.3.45]	2	0	0.12467	0.018202	6
458	b0928+b2021+b4054	-	-	aspartate aminotransferase [EC:2.6.1.1]	9	0.333333	0.233283	0.0599433	3
459	b1637	-	-	tyrosyl-tRNA synthetase [EC:6.1.1.1]	2	1	0.226819	0	3
460	b2600	-	-	chorismate mutase / prephenate dehydrogenase [EC:5.4.99.5 1.3.1.12]	5	0.6	0.234351	0.203138	3
461	b3639	-	-	phosphopantothenoylcysteine decarboxylase / phosphopantothenate--cysteine ligase [EC:4.1.1.36 6.3.2.5]	7	0.52381	0.2424	0.0552362	2
462	b1189	III	IV	D-amino-acid dehydrogenase [EC:1.4.99.1]	3	1	0.195355	0	4
463	b1713+b1714	-	-	phenylalanyl-tRNA synthetase beta chain [EC:6.1.1.20]	3	1	0.195355	0	4
464	b2599	III	II'I-	chorismate mutase / prephenate dehydratase [EC:5.4.99.5 4.2.1.51]	7	0.52381	0.198128	0.00477066	4
465	b3942	-	-	catalase/peroxidase [EC:1.11.1.6 1.11.1.7]	3	1	0.195355	0	4
466	b1768	-	-	nicotinamidase/pyrazinamidase [EC:3.5.1.19 3.5.1.-]	2	1	0.173692	0	3
467	b0945	-	IV	dihydroorotate oxidase [EC:1.3.3.1]	2	0	0.185948	0.00228352	4
468	b1062	II	IV	dihydroorotase [EC:3.5.2.3]	2	0	0.193752	0.00698268	4
469	b3642	-	-	orotate phosphoribosyltransferase [EC:2.4.2.10]	7	0.47619	0.214911	0.0428733	3
470	b0963	-	-	methylglyoxal synthase [EC:4.2.3.3]	11	0.581818	0.23453	0.0201094	2
471	b0968	-	-	acylphosphatase [EC:3.6.1.7]	5	0.8	0.208277	0.000268688	3
472	b3385	-	-	phosphoglycolate phosphatase [EC:3.1.3.18]	3	1	0.216045	0	2
473	b1090+b3059+b4041	-	-	glycerol-3-phosphate acyltransferase PlsX [EC:2.3.1.15]	5	0.6	0.19027	0.0223723	4
474	b3926	-	-	glycerol kinase [EC:2.7.1.30]	6	0.466667	0.191755	0.0510013	4
475	b1096	-	-	4-amino-4-deoxychorismate lyase [EC:4.1.3.38]	2	0	0.176691	0.0119388	4
476	b3640	-	-	dUTP pyrophosphatase [EC:3.6.1.23]	5	0.5	0.196103	0.00157189	2
477	b1680	III	IV	cysteine desulfurase / selenocysteine lyase [EC:2.8.1.7 4.4.1.16]	6	0.333333	0.228168	0.0103968	2
478	b2697	-	-	alanyl-tRNA synthetase [EC:6.1.1.7]	3	1	0.212604	0	2
479	b1897	-	-	trehalose-phosphatase [EC:3.1.3.12]	3	0	0.137606	0.000479429	6
480	b3945	-	-	glycerol dehydrogenase [EC:1.1.1.6]	3	0.333333	0.187138	0.0111076	4
481	b1207	II	II'	ribose-phosphate pyrophosphokinase [EC:2.7.6.1]	10	0.444444	0.234083	0.165018	3
482	b1263	-	-	anthranilate synthase/phosphoribosyltransferase [EC:4.1.3.27 2.4.2.18]	7	0.47619	0.214012	0.139725	4
483	b2019	-	-	ATP phosphoribosyltransferase [EC:2.4.2.17]	6	0.666667	0.208347	0.0205623	4
484	b3034	-	-	ADP-ribose pyrophosphatase [EC:3.6.1.13]	5	1	0.221182	0	3
485	b3752	-	-	ribokinase [EC:2.7.1.15]	6	0.8	0.221261	0.000381136	3
486	b4094	-	-	ribose 1,5-bisphosphokinase [EC:2.7.4.23]	5	1	0.207995	0	4
487	b4383	-	-	phosphopentomutase [EC:5.4.2.7]	7	0.571429	0.226903	0.0506416	3
488	b1208	-	-	4-diphosphocytidyl-2-C-methyl-D-erythritol kinase [EC:2.7.1.148]	2	0	0.16192	0.0395309	4
489	b2746	-	-	2-C-methyl-D-erythritol 2,4-cyclodiphosphate synthase [EC:4.6.1.12]	2	0	0.141377	0.0233268	5
490	b1215	II	IV	2-dehydro-3-deoxyphosphooctonate aldolase (KDO 8-P synthase) [EC:2.5.1.55]	1	0	0.11087	0	7
491	b1260	-	-	tryptophan synthase alpha chain [EC:4.2.1.20]	4	0.666667	0.190152	0.00132592	3
492	b1261	-	-	tryptophan synthase beta chain [EC:4.2.1.20]	4	0.833333	0.186343	9.89779e-06	3
493	b1262	-	-	indole-3-glycerol phosphate synthase / phosphoribosylanthranilate isomerase [EC:4.1.1.48 5.3.1.24]	3	0.333333	0.204394	0.0191349	3
494	b3708	II	II'	tryptophanase [EC:4.1.99.1]	4	0.833333	0.186343	9.89779e-06	3
495	b3384	-	-	tryptophanyl-tRNA synthetase [EC:6.1.1.2]	3	1	0.186286	0	3
496	b2784	-	-	GTP pyrophosphokinase [EC:2.7.6.5]	7	0.714286	0.219599	0.00879427	1
497	b3295+b3649+b3987+b3988	I, II, II	I, II', II'	DNA-directed RNA polymerase subunit alpha [EC:2.7.7.6]	11	0.618182	0.228253	0.00566856	1
498	b3806	-	-	adenylate cyclase, class 1 [EC:4.6.1.1]	6	1	0.219442	0	1
499	b1301	-	-	gamma-glutamylputrescine oxidase [EC:1.4.3.-]	2	0	0.192597	0.000293988	4
500	b1300	-	-	gamma-glutamyl-gamma-aminobutyraldehyde dehydrogenase [EC:1.2.1.-]	2	0	0.191099	9.49732e-05	4
501	b1317	-	-	beta-phosphoglucomutase [EC:5.4.2.6]	4	1	0.183722	0	4
502	b1734+b2716+b2901+b3721	-	-	6-phospho-beta-glucosidase [EC:3.2.1.86]	6	0.4	0.183832	0.0363744	4
503	b1385	-	-	phenylacetaldehyde dehydrogenase [EC:1.2.1.39]	2	0	0.183777	0.018202	3
504	b1398	II	II'	phenylacetate-CoA ligase [EC:6.2.1.30]	1	0	0.155286	0	4
505	b1395	-	-	3-hydroxybutyryl-CoA dehydrogenase [EC:1.1.1.157]	4	0.666667	0.192597	1.73211e-05	3
506	b2341+b3846	-	-	3-hydroxyacyl-CoA dehydrogenase / enoyl-CoA hydratase / 3-hydroxybutyryl-CoA epimerase [EC:1.1.1.35 4.2.1.17 5.1.2.3]	6	0.4	0.193752	0.0184376	3
507	b2245	-	-	2-dehydro-3-deoxy-L-rhamnonate aldolase [EC:4.1.2.-]	4	0.5	0.21446	0.018202	2
508	b2799	-	-	lactaldehyde reductase [EC:1.1.1.77]	5	0.6	0.222787	0.0033088	2
509	b2800	-	-	L-fuculose-phosphate aldolase [EC:4.1.2.17]	4	0.5	0.214535	0.0363447	2
510	b1521	-	-	tagaturonate reductase [EC:1.1.1.58]	2	0	0.160817	0.0181426	4
511	b3091	-	-	altronate hydrolase [EC:4.2.1.7]	4	0.5	0.191277	0.0361962	3
512	b3092	III	IV	glucuronate isomerase [EC:5.3.1.12]	3	0	0.138726	0.0182317	5
513	b1817+b1818+b1819	-	-	PTS system, mannose-specific IIA component [EC:2.7.1.69];	3	0.333333	0.183777	0.00733068	4
514	b2048	-	-	phosphomannomutase [EC:5.4.2.8]	3	0.333333	0.180907	0.0544279	4
515	b1617	-	-	beta-glucuronidase [EC:3.2.1.31]	1	0	0.12185	0	6
516	b1621+b2417	I	I	PTS system, maltose and glucose-specific IIB component [EC:2.7.1.69];	1	0	0.138288	0	6
517	b1635+b2302	-	-	glutathione S-transferase [EC:2.5.1.18]	4	1	0.198834	0	4
518	b3500	-	-	glutathione reductase (NADPH) [EC:1.8.1.7]	5	0.9	0.198899	7.42334e-06	4
519	b1636+b2418	-	-	pyridoxine kinase [EC:2.7.1.35]	2	1	0.189448	0	3
520	b1638	-	-	pyridoxamine 5'-phosphate oxidase [EC:1.4.3.5]	2	1	0.189448	0	3
521	b3650	II	II'	guanosine-3',5'-bis(diphosphate) 3'-pyrophosphohydrolase [EC:3.1.7.2]	6	0.666667	0.220625	0.00937807	1
522	b1764	-	-	selenide, water dikinase [EC:2.7.9.3]	3	0.333333	0.20204	0.0048371	3
523	b1693	-	-	3-dehydroquinate dehydratase I [EC:4.2.1.10]	2	1	0.171413	0	3
524	b1710	-	-	glutathione peroxidase [EC:1.11.1.9]	4	1	0.198834	0	4
525	b2168	-	-	1-phosphofructokinase [EC:2.7.1.56]	4	0.666667	0.210997	1.97956e-05	3
526	b2417+b2715	I	I	PTS system, glucose-specific IIA component [EC:2.7.1.69]	1	0	0.155325	0	5
527	b2417+b2715+b3683	I	I	PTS system, glucose-specific IIA component [EC:2.7.1.69]	1	0	0.155325	0	5
528	b1746	-	-	succinylglutamic semialdehyde dehydrogenase [EC:1.2.1.71]	2	0	0.19098	0.0203448	4
529	b1745	-	-	succinylarginine dihydrolase [EC:3.5.3.23]	2	0	0.153923	0.00125552	5
530	b1747	-	-	arginine N-succinyltransferase [EC:2.3.1.109]	3	0.333333	0.178904	0.0159747	4
531	b1748	II	II'	succinylornithine aminotransferase [EC:2.6.1.81]	2	0	0.161664	0.00345272	5
532	b2938+b4117	-	-	arginine decarboxylase [EC:4.1.1.19]	4	0.333333	0.182956	0.00362645	4
533	b2557	II	II'	phosphoribosylformylglycinamidine synthase [EC:6.3.5.3]	2	0	0.180854	0.0258842	4
534	b4005	-	-	phosphoribosylamine--glycine ligase [EC:6.3.4.13]	2	0	0.20542	0.00810289	4
535	b3526	-	-	2-dehydro-3-deoxygluconokinase [EC:2.7.1.45]	5	0.4	0.23552	0.143953	2
536	b1876	-	-	arginyl-tRNA synthetase [EC:6.1.1.19]	2	1	0.178592	0	4
537	b2417+b4240	I	I	PTS system, glucose-specific IIA component [EC:2.7.1.69]	2	0	0.137207	1.97956e-05	6
538	b1927+b3571	-	-	alpha-amylase [EC:3.2.1.1]	2	1	0.137792	0	6
539	b3432	-	-	1,4-alpha-glucan branching enzyme [EC:2.4.1.18]	3	0.666667	0.137823	1.48467e-05	6
540	b2026	-	-	phosphoribosyl-ATP pyrophosphohydrolase / phosphoribosyl-AMP cyclohydrolase [EC:3.6.1.31 3.5.4.19]	2	0	0.177201	0.00640343	5
541	b2022	III	II'I-	imidazoleglycerol-phosphate dehydratase / histidinol-phosphatase [EC:4.2.1.19 3.1.3.15]	3	0	0.166939	0.0219347	4
542	b2021	-	-	histidinol-phosphate aminotransferase [EC:2.6.1.9]	1	0	0.14309	0	5
543	b2024	-	-	phosphoribosylformimino-5-aminoimidazole carboxamide ribotide isomerase [EC:5.3.1.16]	2	0	0.175479	0.00473037	4
544	b2255	-	-	UDP-4-amino-4-deoxy-L-arabinose formyltransferase / UDP-glucuronic acid dehydrogenase (UDP-4-keto-hexauronic acid decarboxylating) [EC:2.1.2.13 1.1.1.305]	3	0	0.121777	0.0363744	7
545	b2038	III	IV	dTDP-4-dehydrorhamnose 3,5-epimerase [EC:5.1.3.13]	2	0	0.121248	0.018202	7
546	b2040	-	-	dTDP-4-dehydrorhamnose reductase [EC:1.1.1.133]	1	0	0.108156	0	8
547	b2041+b3788	-	-	dTDP-glucose 4,6-dehydratase [EC:4.2.1.46]	2	0	0.137885	0.0363447	6
548	b2049	-	-	mannose-1-phosphate guanylyltransferase [EC:2.7.7.22]	2	0	0.153385	0.0363447	5
549	b2053	-	-	GDPmannose 4,6-dehydratase [EC:4.2.1.47]	2	0	0.133073	0.018202	6
550	b2052	-	-	GDP-L-fucose synthase [EC:1.1.1.271]	1	0	0.117467	0	7
551	b2780	-	-	CTP synthase [EC:6.3.4.2]	5	1	0.200523	0	2
552	b2091	II	II'	galactitol-1-phosphate 5-dehydrogenase [EC:1.1.1.251]	2	0	0.16966	0.018202	4
553	b2092+b2093+b2094+b4302+b4304+b4565	-	-	PTS system, galactitol-specific IIC component	1	0	0.145085	0	5
554	b2095+b3132	III	II'I-	tagatose 6-phosphate kinase [EC:2.7.1.144]	3	0	0.204122	0.0725706	3
555	b3141	-	-	galactosamine-6-phosphate isomerase [EC:5.3.1.-]	2	0	0.16966	0.018202	4
556	b2103	-	-	hydroxymethylpyrimidine/phosphomethylpyrimidine kinase [EC:2.7.1.49 2.7.4.7]	2	0	0.170888	0.0195862	4
557	b2104	-	-	hydroxyethylthiazole kinase [EC:2.7.1.50]	2	1	0.20244	0	3
558	b3531	-	-	endoglucanase [EC:3.2.1.4]	2	1	0.138851	0	6
559	b2907	-	-	2-octaprenyl-6-methoxyphenol hydroxylase [EC:1.14.13.-]	2	0	0.1077	0.000868521	8
560	b3835	-	-	ubiquinone biosynthesis protein	2	0	0.118373	0.0164947	8
561	b3825	-	-	lysophospholipase [EC:3.1.1.5]	2	0	0.176792	0.00635849	4
562	b2247	-	-	L-rhamnonate dehydratase [EC:4.2.1.90]	1	0	0.17664	0	3
563	b2253	-	-	UDP-4-amino-4-deoxy-L-arabinose-oxoglutarate aminotransferase [EC:2.6.1.87]	1	0	0.108576	0	8
564	b2254	-	-	undecaprenyl-phosphate 4-deoxy-4-formamido-L-arabinose transferase [EC:2.7.8.30]	1	0	0.108576	0	8
565	b2260	-	-	O-succinylbenzoic acid--CoA ligase [EC:6.2.1.26]	2	0	0.103874	0.018202	9
566	b2261	-	-	O-succinylbenzoate synthase [EC:4.2.1.113]	2	0	0.115849	0.0363447	8
567	b2262	-	-	naphthoate synthase [EC:4.1.3.36]	1	0	0.094114	0	10
568	b2263	-	-	2-succinyl-6-hydroxy-2,4-cyclohexadiene-1-carboxylate synthase [EC:4.2.99.20]	2	0	0.130889	0.0544279	7
569	b4258	-	-	valyl-tRNA synthetase [EC:6.1.1.9]	2	1	0.162219	0	4
570	b2311+b3843	-	-	3-octaprenyl-4-hydroxybenzoate carboxy-lyase UbiX [EC:4.1.1.-]	2	0	0.134032	0.0344889	7
571	b2662	-	-	4-aminobutyrate aminotransferase / (S)-3-amino-2-methylpropionate transaminase [EC:2.6.1.19 2.6.1.22]	1	0	0.162348	0	4
572	b2421	-	-	cysteine synthase B [EC:2.5.1.47]	2	1	0.205077	0	3
573	b2417+b2429	I	I	PTS system, glucose-specific IIA component [EC:2.7.1.69]	1	0	0.135451	0	6
574	b2436	-	-	coproporphyrinogen III oxidase [EC:1.3.3.3]	3	0.666667	0.090815	0.0271694	10
575	b2955+b3867	-	-	oxygen-independent coproporphyrinogen III oxidase [EC:1.3.99.22]	3	0.666667	0.090815	0.0271694	10
576	b3997	II	II'	uroporphyrinogen decarboxylase [EC:4.1.1.37]	4	0.333333	0.0997563	0.0904163	9
577	b2472	-	-	succinyl-diaminopimelate desuccinylase [EC:3.5.1.18]	2	0	0.146714	0.00180894	6
578	b2502	-	-	exopolyphosphatase [EC:3.6.1.11]	2	0	0.181281	9.89779e-06	2
579	b2533	III	II'I-	myo-inositol-1(or 4)-monophosphatase [EC:3.1.3.25]	1	0	0.145913	0	6
580	b2538+b2539+b2540+b2542	-	-	large terminal subunit of phenylpropionate dioxygenase [EC:1.14.12.19]	1	0	0.137483	0	6
581	b3821	-	-	phospholipase A1 [EC:3.1.1.32]	4	0.333333	0.195293	0.0162561	3
582	b4160	-	-	phosphatidylserine decarboxylase [EC:4.1.1.65]	3	0.666667	0.192115	0.00454439	3
583	b2702+b2703+b2704	-	-	PTS system, glucitol/sorbitol-specific IIC component	2	0	0.183338	0.00348777	4
584	b2750	-	-	adenylylsulfate kinase [EC:2.7.1.25]	2	0	0.180854	0.018202	3
585	b2751+b2752	-	-	sulfate adenylyltransferase subunit 1 [EC:2.7.7.4]	1	0	0.153194	0	4
586	b2787	-	-	glucarate dehydratase [EC:4.2.1.40]	2	1	0.210635	0	2
587	b3128	-	-	galactarate dehydratase [EC:4.2.1.42]	2	1	0.210635	0	2
588	b2803	-	-	L-fuculokinase [EC:2.7.1.51]	2	0	0.176792	0.018202	3
589	b2802	-	-	L-fucose isomerase [EC:5.3.1.25]	1	0	0.150269	0	4
590	b3959	-	-	acetylglutamate/acetylaminoadipate kinase [EC:2.7.2.8 2.7.2.-]	2	0	0.191995	0.0173451	4
591	b2842	-	-	2-deoxy-D-gluconate 3-dehydrogenase [EC:1.1.1.125]	4	0.5	0.191158	0.018202	3
592	b2843	-	-	4-deoxy-L-threo-5-hexosulose-uronate ketol-isomerase [EC:5.3.1.17]	1	0	0.160523	0	4
593	b4322	-	-	mannonate dehydratase [EC:4.2.1.8]	4	0.5	0.191277	0.0361962	3
594	b2933+b2934+b3599	-	-	PTS system, mannitol-specific IIB component [EC:2.7.1.69];	1	0	0.179061	0	4
595	b3619	-	-	ADP-L-glycero-D-manno-heptose 6-epimerase [EC:5.1.3.20]	1	0	0.149902	0	5
596	b4323	-	-	fructuronate reductase [EC:1.1.1.57]	2	0	0.160817	0.0181426	4
597	b3138+b3139+b3140	-	-	PTS system, galactosamine-specific IIB component [EC:2.7.1.69]	1	0	0.145085	0	5
598	b3930	-	-	1,4-dihydroxy-2-naphthoate octaprenyltransferase [EC:2.5.1.74]	3	0.333333	0.13684	0.0558384	6
599	b3222	-	-	N-acylmannosamine kinase [EC:2.7.1.60]	3	0.333333	0.1464	0.00659494	5
600	b3225	III	IV	N-acetylneuraminate lyase [EC:4.1.3.3]	2	1	0.140439	0	5
601	b3958	-	-	N-acetyl-gamma-glutamyl-phosphate/N-acetyl-gamma-aminoadipyl-phosphate reductase [EC:1.2.1.38 1.2.1.-]	2	0	0.162434	0.000918883	5
602	b3368	-	-	uroporphyrin-III C-methyltransferase / precorrin-2 dehydrogenase / sirohydrochlorin ferrochelatase [EC:2.1.1.107 1.3.1.76 4.99.1.4]	1	0	0.0906675	0	10
603	b3368+b3803	-	-	uroporphyrin-III C-methyltransferase / precorrin-2 dehydrogenase / sirohydrochlorin ferrochelatase [EC:2.1.1.107 1.3.1.76 4.99.1.4]	3	0.333333	0.0996915	0.018202	9
604	b3804	-	-	uroporphyrinogen-III synthase [EC:4.2.1.75]	3	0.333333	0.110551	0.143953	8
605	b3429	-	-	starch synthase [EC:2.4.1.21]	3	0.666667	0.137823	1.48467e-05	6
606	b3553	-	-	gluconate 2-dehydrogenase [EC:1.1.1.215]	1	0	0.165499	0	4
607	b3575	-	-	3-dehydro-L-gulonate 2-dehydrogenase [EC:1.1.1.130]	1	0	0.144369	0	5
608	b3580	-	-	L-xylulokinase [EC:2.7.1.53]	4	0.166667	0.168681	0.0317869	4
609	b3581	-	-	3-dehydro-L-gulonate-6-phosphate decarboxylase [EC:4.1.1.85]	3	0.333333	0.154427	0.0363447	5
610	b3904	-	-	rhamnulokinase [EC:2.7.1.5]	3	0	0.194735	0.0572502	3
611	b3693	-	-	2-dehydro-3-deoxygalactonokinase [EC:2.7.1.58]	2	0	0.200719	0.018202	3
612	b4478	-	-	galactonate dehydratase [EC:4.2.1.6]	1	0	0.167211	0	4
613	b3787	-	-	UDP-N-acetyl-D-mannosaminuronic acid dehydrogenase [EC:1.1.1.-]	1	0	0.140151	0	5
614	b3903	-	-	L-rhamnose isomerase [EC:5.3.1.14]	1	0	0.163038	0	4

## Sheet: Edge list (network data)
Source node	Target node
0	4
0	3
0	2
0	1
1	4
1	17
1	0
2	3
2	56
2	0
3	2
3	5
3	0
4	94
4	1
4	0
5	16
5	15
5	14
5	13
5	12
5	11
5	3
5	10
5	9
5	8
5	7
5	6
6	16
6	15
6	14
6	145
6	66
6	13
6	64
6	12
6	270
6	269
6	11
6	268
6	10
6	9
6	267
6	8
6	183
6	265
6	407
6	7
6	62
6	61
6	263
6	58
6	5
7	16
7	15
7	14
7	225
7	145
7	397
7	66
7	13
7	461
7	271
7	396
7	395
7	394
7	64
7	12
7	393
7	270
7	269
7	460
7	11
7	381
7	268
7	392
7	10
7	32
7	9
7	267
7	118
7	266
7	340
7	459
7	115
7	8
7	259
7	183
7	265
7	380
7	458
7	101
7	6
7	173
7	379
7	61
7	263
7	5
8	16
8	15
8	14
8	145
8	66
8	13
8	271
8	64
8	12
8	270
8	269
8	11
8	268
8	10
8	9
8	267
8	266
8	260
8	206
8	259
8	183
8	265
8	7
8	6
8	61
8	315
8	263
8	204
8	203
8	5
9	16
9	15
9	14
9	13
9	12
9	11
9	10
9	8
9	7
9	6
9	5
10	14
10	13
10	12
10	11
10	9
10	8
10	7
10	6
10	5
11	16
11	15
11	14
11	397
11	13
11	396
11	395
11	394
11	12
11	393
11	392
11	10
11	9
11	8
11	7
11	164
11	101
11	6
11	5
12	16
12	15
12	14
12	308
12	278
12	13
12	11
12	10
12	9
12	8
12	7
12	6
12	59
12	5
13	16
13	15
13	14
13	12
13	11
13	10
13	9
13	8
13	407
13	7
13	6
13	5
14	16
14	15
14	308
14	13
14	12
14	11
14	10
14	9
14	307
14	8
14	306
14	7
14	285
14	6
14	284
14	5
15	14
15	77
15	13
15	12
15	143
15	11
15	160
15	9
15	8
15	306
15	7
15	6
15	138
15	158
15	157
15	156
15	5
16	14
16	13
16	12
16	11
16	9
16	8
16	468
16	7
16	6
16	60
16	59
16	58
16	5
17	23
17	22
17	21
17	20
17	19
17	18
17	1
18	20
18	17
19	445
19	23
19	444
19	22
19	443
19	75
19	171
19	73
19	21
19	380
19	17
20	453
20	372
20	454
20	18
20	17
21	23
21	22
21	19
21	17
22	94
22	23
22	21
22	19
22	93
22	92
22	90
22	17
23	445
23	22
23	21
23	19
23	17
24	44
24	43
24	42
24	41
24	40
24	39
24	38
24	37
24	36
24	35
24	34
24	33
24	32
24	31
24	30
24	29
24	28
24	27
24	26
24	25
25	250
25	35
25	24
26	42
26	41
26	39
26	277
26	36
26	35
26	327
26	326
26	30
26	29
26	325
26	190
26	24
27	44
27	43
27	225
27	40
27	127
27	126
27	37
27	223
27	35
27	124
27	123
27	122
27	34
27	33
27	121
27	32
27	120
27	119
27	31
27	118
27	117
27	116
27	115
27	114
27	113
27	112
27	169
27	93
27	110
27	222
27	95
27	109
27	92
27	24
28	397
28	396
28	395
28	430
28	38
28	371
28	35
28	34
28	117
28	116
28	24
29	42
29	41
29	39
29	36
29	35
29	514
29	513
29	30
29	26
29	24
30	42
30	41
30	39
30	36
30	35
30	525
30	34
30	29
30	26
30	24
31	44
31	43
31	40
31	373
31	37
31	35
31	34
31	33
31	32
31	27
31	24
32	44
32	43
32	175
32	40
32	127
32	535
32	126
32	365
32	107
32	37
32	35
32	124
32	123
32	122
32	34
32	33
32	121
32	436
32	120
32	119
32	31
32	118
32	117
32	116
32	115
32	114
32	113
32	112
32	364
32	7
32	169
32	93
32	361
32	360
32	27
32	110
32	95
32	109
32	92
32	24
33	44
33	43
33	40
33	429
33	428
33	37
33	35
33	427
33	34
33	554
33	32
33	31
33	426
33	470
33	164
33	27
33	24
34	44
34	43
34	41
34	40
34	429
34	428
34	38
34	37
34	35
34	427
34	525
34	327
34	33
34	32
34	31
34	30
34	426
34	470
34	28
34	164
34	27
34	24
35	44
35	487
35	43
35	415
35	42
35	41
35	40
35	485
35	65
35	39
35	82
35	81
35	484
35	38
35	37
35	86
35	36
35	34
35	33
35	32
35	31
35	30
35	29
35	481
35	28
35	409
35	27
35	26
35	25
35	79
35	24
36	42
36	41
36	39
36	583
36	35
36	30
36	29
36	26
36	24
37	44
37	43
37	415
37	40
37	429
37	428
37	35
37	427
37	34
37	33
37	32
37	31
37	426
37	470
37	164
37	27
37	24
38	35
38	454
38	34
38	28
38	24
39	42
39	41
39	594
39	36
39	35
39	30
39	29
39	26
39	24
40	44
40	43
40	429
40	428
40	37
40	35
40	427
40	34
40	33
40	32
40	31
40	426
40	470
40	164
40	27
40	24
41	42
41	39
41	36
41	35
41	525
41	34
41	30
41	29
41	26
41	24
42	41
42	39
42	36
42	35
42	193
42	437
42	502
42	30
42	29
42	501
42	191
42	418
42	26
42	24
43	44
43	487
43	40
43	485
43	37
43	35
43	34
43	33
43	32
43	31
43	27
43	24
44	43
44	40
44	611
44	37
44	35
44	34
44	33
44	32
44	31
44	27
44	24
45	48
45	47
45	46
46	45
47	48
47	45
48	47
48	335
48	45
49	50
50	569
50	104
50	403
50	99
50	97
50	91
50	49
51	55
51	54
51	53
51	52
52	55
52	227
52	54
52	226
52	51
53	489
53	51
54	55
54	52
54	51
55	54
55	52
55	51
56	2
56	57
57	219
57	56
58	16
58	66
58	65
58	64
58	63
58	62
58	6
58	61
58	60
58	59
59	16
59	278
59	12
59	182
59	60
59	58
60	16
60	282
60	59
60	58
61	145
61	66
61	65
61	271
61	64
61	270
61	269
61	268
61	63
61	267
61	266
61	8
61	259
61	183
61	265
61	7
61	62
61	6
61	263
61	131
61	58
62	66
62	65
62	64
62	63
62	6
62	61
62	58
63	486
63	534
63	66
63	469
63	64
63	483
63	482
63	481
63	62
63	61
63	58
64	145
64	66
64	65
64	271
64	270
64	269
64	268
64	63
64	267
64	266
64	8
64	259
64	183
64	174
64	265
64	7
64	111
64	62
64	6
64	61
64	263
64	58
65	415
65	66
65	64
65	413
65	35
65	62
65	409
65	61
65	58
66	145
66	65
66	271
66	64
66	270
66	269
66	268
66	63
66	267
66	266
66	8
66	259
66	183
66	265
66	7
66	62
66	6
66	61
66	263
66	58
67	78
67	77
67	76
67	75
67	74
67	73
67	72
67	71
67	70
67	69
67	68
68	78
68	77
68	76
68	75
68	74
68	73
68	72
68	71
68	70
68	69
68	67
69	78
69	77
69	75
69	73
69	72
69	71
69	70
69	314
69	93
69	382
69	312
69	68
69	67
70	78
70	77
70	534
70	76
70	75
70	533
70	73
70	72
70	71
70	69
70	382
70	68
70	67
71	78
71	77
71	76
71	75
71	73
71	72
71	70
71	69
71	382
71	68
71	67
72	78
72	77
72	76
72	210
72	75
72	74
72	73
72	71
72	70
72	69
72	68
72	67
73	453
73	78
73	77
73	383
73	445
73	452
73	444
73	76
73	443
73	75
73	171
73	74
73	231
73	72
73	71
73	70
73	120
73	450
73	69
73	380
73	449
73	19
73	382
73	68
73	67
74	383
74	476
74	75
74	73
74	72
74	358
74	357
74	382
74	138
74	68
74	67
75	78
75	77
75	383
75	445
75	444
75	76
75	443
75	171
75	74
75	73
75	72
75	71
75	70
75	69
75	380
75	19
75	382
75	167
75	68
75	67
76	78
76	77
76	75
76	73
76	72
76	273
76	71
76	70
76	382
76	68
76	67
77	15
77	78
77	76
77	75
77	143
77	73
77	160
77	72
77	348
77	71
77	70
77	69
77	306
77	382
77	138
77	158
77	344
77	157
77	156
77	68
77	67
78	275
78	77
78	383
78	94
78	76
78	179
78	75
78	214
78	73
78	72
78	273
78	71
78	70
78	115
78	69
78	272
78	68
78	67
79	83
79	82
79	81
79	35
79	80
80	83
80	81
80	88
80	87
80	86
80	85
80	84
80	79
81	82
81	88
81	87
81	86
81	35
81	85
81	80
81	79
82	277
82	81
82	35
82	79
83	609
83	608
83	80
83	79
84	80
85	438
85	81
85	88
85	87
85	86
85	436
85	435
85	80
86	487
86	485
86	81
86	88
86	87
86	484
86	35
86	85
86	481
86	80
87	81
87	88
87	86
87	85
87	335
87	80
88	81
88	87
88	86
88	85
88	80
89	91
89	90
90	94
90	22
90	93
90	92
90	89
91	108
91	50
91	107
91	106
91	105
91	104
91	103
91	102
91	93
91	101
91	100
91	99
91	98
91	97
91	96
91	95
91	89
92	94
92	128
92	127
92	126
92	22
92	125
92	124
92	123
92	122
92	121
92	32
92	120
92	119
92	118
92	117
92	116
92	115
92	114
92	113
92	112
92	93
92	111
92	27
92	110
92	95
92	109
92	90
93	108
93	94
93	127
93	126
93	22
93	107
93	291
93	124
93	123
93	106
93	105
93	122
93	103
93	121
93	32
93	120
93	119
93	118
93	117
93	116
93	115
93	114
93	314
93	113
93	112
93	69
93	102
93	169
93	101
93	27
93	312
93	110
93	100
93	290
93	288
93	98
93	96
93	95
93	109
93	92
93	91
93	90
94	78
94	175
94	4
94	274
94	22
94	214
94	287
94	381
94	477
94	115
94	93
94	286
94	285
94	284
94	283
94	272
94	92
94	90
95	108
95	127
95	126
95	107
95	124
95	123
95	106
95	105
95	122
95	103
95	121
95	32
95	120
95	119
95	118
95	117
95	116
95	115
95	114
95	113
95	112
95	102
95	169
95	93
95	101
95	27
95	110
95	100
95	98
95	96
95	109
95	92
95	91
96	108
96	107
96	106
96	105
96	103
96	102
96	93
96	170
96	101
96	100
96	98
96	167
96	95
96	109
96	91
97	50
97	104
97	205
97	99
97	91
98	108
98	245
98	244
98	107
98	106
98	105
98	103
98	243
98	102
98	93
98	101
98	242
98	100
98	96
98	95
98	91
99	128
99	50
99	104
99	97
99	91
100	108
100	107
100	311
100	106
100	105
100	103
100	102
100	93
100	101
100	310
100	309
100	110
100	98
100	96
100	95
100	91
101	108
101	397
101	396
101	395
101	394
101	393
101	107
101	11
101	106
101	105
101	103
101	392
101	102
101	7
101	93
101	173
101	100
101	98
101	172
101	96
101	95
101	91
102	108
102	107
102	332
102	331
102	106
102	105
102	103
102	330
102	401
102	238
102	243
102	329
102	93
102	101
102	100
102	98
102	96
102	95
102	91
103	108
103	107
103	106
103	506
103	105
103	258
103	505
103	102
103	93
103	101
103	100
103	254
103	253
103	98
103	96
103	95
103	91
104	569
104	50
104	99
104	97
104	91
105	108
105	292
105	107
105	291
105	106
105	446
105	103
105	102
105	471
105	93
105	101
105	100
105	290
105	288
105	98
105	96
105	95
105	91
106	108
106	107
106	291
106	425
106	506
106	105
106	103
106	256
106	102
106	93
106	286
106	170
106	101
106	100
106	290
106	288
106	253
106	98
106	96
106	95
106	91
107	108
107	175
107	394
107	365
107	124
107	106
107	105
107	103
107	392
107	32
107	307
107	114
107	102
107	364
107	93
107	101
107	361
107	360
107	100
107	98
107	96
107	95
107	91
108	447
108	107
108	381
108	106
108	105
108	446
108	103
108	102
108	471
108	169
108	93
108	101
108	100
108	98
108	96
108	95
108	91
109	127
109	126
109	125
109	124
109	123
109	122
109	121
109	32
109	120
109	119
109	118
109	117
109	116
109	115
109	114
109	113
109	112
109	169
109	93
109	111
109	27
109	168
109	110
109	167
109	96
109	95
109	92
110	127
110	126
110	124
110	311
110	123
110	122
110	121
110	32
110	120
110	119
110	118
110	117
110	116
110	115
110	114
110	113
110	112
110	169
110	93
110	27
110	310
110	309
110	100
110	305
110	95
110	109
110	92
111	64
111	125
111	267
111	174
111	170
111	168
111	167
111	109
111	92
112	127
112	126
112	124
112	123
112	122
112	121
112	32
112	120
112	119
112	118
112	117
112	116
112	115
112	114
112	113
112	169
112	93
112	27
112	110
112	251
112	95
112	109
112	92
113	429
113	127
113	472
113	126
113	209
113	365
113	509
113	508
113	124
113	123
113	122
113	507
113	32
113	120
113	119
113	118
113	117
113	116
113	252
113	115
113	114
113	184
113	112
113	364
113	470
113	169
113	93
113	27
113	110
113	95
113	109
113	92
114	127
114	394
114	126
114	107
114	124
114	123
114	122
114	392
114	121
114	32
114	120
114	119
114	118
114	117
114	116
114	115
114	307
114	113
114	112
114	169
114	93
114	27
114	110
114	95
114	109
114	92
115	78
115	94
115	274
115	461
115	127
115	126
115	269
115	214
115	124
115	381
115	123
115	122
115	121
115	32
115	120
115	119
115	118
115	117
115	340
115	116
115	114
115	113
115	112
115	380
115	7
115	169
115	93
115	379
115	27
115	110
115	272
115	95
115	109
115	92
116	218
116	397
116	498
116	521
116	161
116	127
116	396
116	395
116	497
116	221
116	126
116	496
116	143
116	371
116	217
116	124
116	123
116	122
116	220
116	320
116	121
116	32
116	120
116	119
116	118
116	117
116	115
116	114
116	113
116	112
116	334
116	169
116	93
116	28
116	345
116	27
116	110
116	216
116	215
116	95
116	109
116	92
117	397
117	127
117	396
117	395
117	126
117	371
117	124
117	123
117	122
117	121
117	32
117	120
117	119
117	118
117	116
117	115
117	114
117	113
117	112
117	169
117	93
117	28
117	27
117	110
117	95
117	109
117	92
118	127
118	126
118	317
118	316
118	124
118	123
118	122
118	121
118	32
118	120
118	119
118	117
118	116
118	115
118	114
118	113
118	112
118	7
118	169
118	93
118	27
118	315
118	110
118	95
118	109
118	92
119	127
119	126
119	393
119	124
119	123
119	122
119	121
119	32
119	120
119	118
119	117
119	116
119	115
119	114
119	113
119	112
119	169
119	93
119	27
119	110
119	95
119	109
119	92
120	453
120	452
120	127
120	126
120	231
120	73
120	124
120	123
120	122
120	121
120	32
120	119
120	118
120	117
120	116
120	115
120	114
120	113
120	112
120	450
120	449
120	169
120	93
120	27
120	110
120	95
120	109
120	92
121	127
121	126
121	124
121	123
121	122
121	32
121	120
121	119
121	118
121	117
121	116
121	115
121	114
121	112
121	169
121	93
121	27
121	110
121	95
121	109
121	92
122	127
122	126
122	478
122	124
122	123
122	121
122	32
122	120
122	119
122	118
122	117
122	477
122	116
122	115
122	114
122	113
122	112
122	151
122	169
122	93
122	27
122	110
122	95
122	109
122	92
123	127
123	126
123	124
123	122
123	121
123	32
123	120
123	119
123	118
123	117
123	116
123	115
123	114
123	113
123	112
123	169
123	93
123	27
123	110
123	95
123	109
123	92
124	127
124	394
124	126
124	107
124	123
124	122
124	392
124	121
124	32
124	120
124	119
124	118
124	117
124	116
124	115
124	307
124	114
124	113
124	112
124	169
124	93
124	27
124	110
124	95
124	109
124	92
125	337
125	336
125	111
125	168
125	109
125	92
126	127
126	587
126	586
126	124
126	123
126	122
126	121
126	32
126	120
126	119
126	118
126	117
126	116
126	115
126	114
126	113
126	112
126	169
126	93
126	367
126	366
126	361
126	27
126	110
126	95
126	109
126	92
127	126
127	124
127	123
127	122
127	121
127	32
127	120
127	119
127	118
127	117
127	116
127	115
127	114
127	113
127	112
127	169
127	93
127	27
127	110
127	95
127	109
127	92
128	99
128	92
129	133
129	132
129	131
129	130
130	135
130	134
130	129
131	145
131	61
131	144
131	129
132	133
132	246
132	181
132	129
133	132
133	577
133	129
134	143
134	142
134	141
134	140
134	139
134	138
134	137
134	136
134	130
135	151
135	130
136	149
136	148
136	147
136	146
136	134
137	221
137	143
137	217
137	142
137	220
137	141
137	140
137	138
137	134
138	200
138	295
138	15
138	77
138	166
138	294
138	161
138	74
138	143
138	160
138	159
138	142
138	197
138	359
138	141
138	347
138	346
138	355
138	140
138	358
138	306
138	357
138	165
138	356
138	163
138	158
138	345
138	344
138	137
138	215
138	157
138	162
138	156
138	134
139	226
139	134
140	469
140	143
140	142
140	141
140	138
140	137
140	134
141	294
141	143
141	142
141	197
141	359
141	140
141	356
141	138
141	137
141	134
142	200
142	294
142	143
142	141
142	140
142	138
142	293
142	137
142	134
143	218
143	15
143	77
143	161
143	497
143	551
143	217
143	160
143	159
143	142
143	320
143	141
143	241
143	116
143	140
143	334
143	138
143	158
143	216
143	137
143	157
143	156
143	134
144	150
144	131
145	66
145	271
145	64
145	270
145	269
145	268
145	267
145	266
145	8
145	259
145	183
145	265
145	7
145	6
145	61
145	263
145	131
146	149
146	148
146	147
146	152
146	136
147	150
147	149
147	148
147	146
147	136
148	149
148	147
148	413
148	146
148	136
149	613
149	148
149	600
149	599
149	147
149	146
149	136
150	147
150	144
151	478
151	122
151	477
151	135
152	146
152	153
153	236
153	235
153	152
154	155
155	207
155	461
155	328
155	154
156	15
156	77
156	161
156	143
156	160
156	159
[truncated: 2,315 more rows]
